# Supplementary material for: Identification of Topological Network Modules in Perturbed Protein Interaction Networks
Source: Sci Rep. 2017 Mar 8;7:43845. doi: 10.1038/srep43845 (PMC5341041; doi:10.1038/srep43845)
Supplement: Supplementary Dataset 2 [file srep43845-s3.xls]

## Sheet: Contaminant-Extraction
	Supplemental Table S2A. QSPEC statistical results between negative controls and wild-type INO80-TAP purifications
Protein	Gene	Locus_Tag	Protein	Length	Control2_dS	Control4_dS	Control5_dS	Control6_dS	AVG	Ino80_P1_dS	Ino80_P2_dS	Ino80_P3_dS	Ino80_P4_dS	AVG	Ino80:Control Ratio	LogFoldChange	Zstatistic	fdr	FDRup	FDRdown
gi|10383757|ref|NP_009880.2|	APA1	YCL050C	gi|10383757|ref|NP_009880.2|	321	0	0	0	0	0	0	18	2	0	5	#DIV/0!	-1.731	-2.9477	0.369036	0.932193	0.116448
gi|10383762|ref|NP_009902.2|	RNQ1	YCL028W	gi|10383762|ref|NP_009902.2|	405	0	0	0	0	0	0	5	3	0	2	#DIV/0!	-2.571	-3.7499	0.187477	0.731575	0.077739
gi|10383770|ref|NP_009909.2|	gag-pol	YCL019W	gi|10383770|ref|NP_009909.2|	1770	0	0	0	0	0	0	0	0	0	0	#DIV/0!	-3.455	-4.8635	0.085335	0.538875	0.04301
gi|10383781|ref|NP_009938.2|	PGK1	YCR012W	gi|10383781|ref|NP_009938.2|	416	0	27	16	7	12.5	24	123	125	1	68.25	5.46	-1.889	-12.0712	2e-06	0.394411	0
gi|10383791|ref|NP_009958.2|	RIM1	YCR028C-A	gi|10383791|ref|NP_009958.2|	135	0	0	0	0	0	0	1	1	0	0.5	#DIV/0!	-3.528	-4.9562	0.080968	0.528223	0.040796
gi|10383792|ref|NP_009959.2|	SYP1	YCR030C	gi|10383792|ref|NP_009959.2|	870	0	0	0	0	0	0	20	8	0	7	#DIV/0!	-1.452	-2.6402	0.476957	1	0.134964
gi|10383793|ref|NP_009960.2|	RPS14A	YCR031C	gi|10383793|ref|NP_009960.2|	137	0	12	2	0	3.5	11	23	18	17	17.25	4.92857	-2.076	-7.4048	0.023001	0.42	0.003985
gi|10383811|ref|NP_010017.2|	CDC39	YCR093W	gi|10383811|ref|NP_010017.2|	2108	0	0	0	0	0	0	62	2	0	16	#DIV/0!	-0.673	-1.2811	1	1	0.231982
gi|116006491|ref|NP_011548.2|	RPL26B	YGR034W	gi|116006491|ref|NP_011548.2|	127	0	0	1	1	0.5	0	4	4	2	2.5	5	-2.578	-4.6437	0.097478	0.567224	0.048568
gi|14318437|ref|NP_116578.1|	THS1	YIL078W	gi|14318437|ref|NP_116578.1|	734	0	0	0	0	0	0	4	1	0	1.25	#DIV/0!	-2.943	-4.4733	0.108956	0.592227	0.053204
gi|14318474|ref|NP_116609.1|	SEC53	YFL045C	gi|14318474|ref|NP_116609.1|	254	0	0	0	0	0	0	2	0	2	1	#DIV/0!	-3.15	-4.9068	0.083245	0.533937	0.041994
gi|14318479|ref|NP_116614.1|	ACT1	YFL039C	gi|14318479|ref|NP_116614.1|	375	0	1	1	0	0.5	1283	785	228	2990	1321.5	2643	1.717	4.0258	0.147387	0.055714	0.389912
gi|14318481|ref|NP_116616.1|	TUB2	YFL037W	gi|14318481|ref|NP_116616.1|	457	0	0	0	0	0	2	216	188	18	106	#DIV/0!	1.248	2.9981	0.552872	0.15256	0.390947
gi|14318504|ref|NP_116638.1|	MDJ1	YFL016C	gi|14318504|ref|NP_116638.1|	511	0	0	0	0	0	0	10	0	14	6	#DIV/0!	-1.666	-3.0183	0.347551	0.91448	0.112648
gi|14318508|ref|NP_116641.1|	IES1	YFL013C	gi|14318508|ref|NP_116641.1|	692	0	0	0	0	0	1296	1409	374	3375	1613.5	#DIV/0!	1.716	3.9661	0.159085	0.059045	0.390082
gi|14318531|ref|NP_116664.1|	GCN20	YFR009W	gi|14318531|ref|NP_116664.1|	752	0	0	0	0	0	0	2	3	0	1.25	#DIV/0!	-3.029	-4.8069	0.088208	0.545536	0.044355
gi|14318555|ref|NP_116688.1|	RPL2A	YFR031C-A	gi|14318555|ref|NP_116688.1|	254	0	0	0	0	0	0	13	13	25	12.75	#DIV/0!	-0.913	-1.7995	0.883457	1	0.1934
gi|14318562|ref|NP_116695.1|	RSC8	YFR037C	gi|14318562|ref|NP_116695.1|	557	0	0	0	0	0	0	23	8	0	7.75	#DIV/0!	-1.311	-2.4358	0.561783	1	0.148126
gi|14318578|ref|NP_116711.1|	HXK1	YFR053C	gi|14318578|ref|NP_116711.1|	485	0	0	1	3	1	1	3	2	0	1.5	1.5	-3.369	-5.7391	0.055948	0.465244	0.024557
gi|144228166|ref|NP_009396.2|	SSA1	YAL005C	gi|144228166|ref|NP_009396.2|	642	0	5	0	1	1.5	48	325	158	189	180	120	0.949	3.4902	0.295861	0.094515	0.391083
gi|154200011|ref|NP_014957.2|	RPL20B	YOR312C	gi|154200011|ref|NP_014957.2|	172	0	3	5	4	3	2	8	18	2	7.5	2.5	-2.742	-8.3947	0.00767	0.411617	0.000803
gi|15530184|ref|NP_219497.1|	LSB3	YFR024C-A	gi|15530184|ref|NP_219497.1|	451	0	0	0	0	0	0	59	20	0	19.75	#DIV/0!	-0.383	-0.8036	1	1	0.2668
gi|20336767|ref|NP_620387.1|	gag-pol	YDR210C-D	gi|20336767|ref|NP_620387.1|	1755	0	0	0	0	0	0	2	0	0	0.5	#DIV/0!	-3.265	-4.6589	0.096548	0.56488	0.048123
gi|37362617|ref|NP_009629.2|	RDH54	YBR073W	gi|37362617|ref|NP_009629.2|	924	0	0	0	0	0	0	6	0	1	1.75	#DIV/0!	-2.686	-4.5891	0.10094	0.575038	0.050037
gi|37362625|ref|NP_009893.2|	SRO9	YCL037C	gi|37362625|ref|NP_009893.2|	434	0	0	5	6	2.75	0	78	7	0	21.25	7.72727	-1.656	-5.3761	0.065447	0.489171	0.031642
gi|37362647|ref|NP_116698.2|	SAP155	YFR040W	gi|37362647|ref|NP_116698.2|	1002	0	0	0	0	0	0	2	1	0	0.75	#DIV/0!	-3.341	-4.823	0.087374	0.543457	0.043938
gi|37362649|ref|NP_011269.2|	GUS1	YGL245W	gi|37362649|ref|NP_011269.2|	708	0	0	0	0	0	0	11	6	0	4.25	#DIV/0!	-1.967	-3.5382	0.223353	0.781416	0.086684
gi|37362657|ref|NP_011791.2|	RTT102	RTT102	gi|37362657|ref|NP_011791.2|	157	0	0	0	0	0	0	14	4	0	4.5	#DIV/0!	-1.812	-2.9004	0.384106	0.945443	0.119359
gi|37362658|ref|NP_011931.2|	SSZ1	YHR064C	gi|37362658|ref|NP_011931.2|	538	0	0	0	0	0	0	15	17	1	8.25	#DIV/0!	-1.393	-2.5101	0.529756	1	0.143382
gi|37362659|ref|NP_011932.2|	RRP3	YHR065C	gi|37362659|ref|NP_011932.2|	501	0	0	0	0	0	0	56	4	0	15	#DIV/0!	-0.769	-1.498	1	1	0.21583
gi|37362660|ref|NP_011996.2|	FUR1	YHR128W	gi|37362660|ref|NP_011996.2|	216	0	0	0	0	0	0	6	1	0	1.75	#DIV/0!	-2.651	-4.2917	0.12361	0.622328	0.058598
gi|37362679|ref|NP_013300.2|	PBA1	YLR199C	gi|37362679|ref|NP_013300.2|	276	0	0	0	0	0	0	8	1	0	2.25	#DIV/0!	-2.521	-4.4071	0.113984	0.603033	0.055158
gi|37362705|ref|NP_015414.2|	YPR089W	YPR089W	gi|37362705|ref|NP_015414.2|	888	0	0	0	0	0	0	12	6	0	4.5	#DIV/0!	-1.861	-3.1715	0.304953	0.87466	0.104454
gi|41629667|ref|NP_009389.2|	DEP1	YAL013W	gi|41629667|ref|NP_009389.2|	420	0	0	0	0	0	0	1	0	1	0.5	#DIV/0!	-3.551	-4.7033	0.093913	0.55914	0.047023
gi|41629688|ref|NP_013695.2|	PSP2	YML017W	gi|41629688|ref|NP_013695.2|	593	0	0	0	0	0	0	21	6	0	6.75	#DIV/0!	-1.471	-2.6235	0.483498	1	0.136033
gi|42742305|ref|NP_014191.2|	YNL208W	YNL208W	gi|42742305|ref|NP_014191.2|	199	0	0	4	0	1	0	22	22	0	11	11	-1.565	-3.5999	0.212133	0.766107	0.083907
gi|46562125|ref|NP_014712.2|	VPS5	YOR069W	gi|46562125|ref|NP_014712.2|	675	0	0	0	0	0	0	9	0	1	2.5	#DIV/0!	-2.39	-4.0112	0.152333	0.675089	0.067838
gi|6319276|ref|NP_009359.1|	CDC24	YAL041W	gi|6319276|ref|NP_009359.1|	854	0	0	0	0	0	0	12	2	0	3.5	#DIV/0!	-2.118	-3.616	0.209312	0.763081	0.083361
gi|6319279|ref|NP_009362.1|	CDC19	YAL038W	gi|6319279|ref|NP_009362.1|	500	4	15	32	34	21.25	4	440	300	8	188	8.84706	-1.419	-14.2892	0	0.388151	0
gi|6319290|ref|NP_009373.1|	MYO4	YAL029C	gi|6319290|ref|NP_009373.1|	1471	0	0	0	0	0	0	10	4	0	3.5	#DIV/0!	-2.067	-3.543	0.222456	0.780387	0.086497
gi|6319298|ref|NP_009381.1|	CCR4	YAL021C	gi|6319298|ref|NP_009381.1|	837	0	0	0	0	0	0	21	4	0	6.25	#DIV/0!	-1.501	-2.3204	0.614132	1	0.156125
gi|6319300|ref|NP_009383.1|	FUN30	YAL019W	gi|6319300|ref|NP_009383.1|	1131	0	0	0	0	0	0	19	1	0	5	#DIV/0!	-1.766	-3.0429	0.340345	0.907831	0.111249
gi|6319307|ref|NP_009390.1|	CYS3	YAL012W	gi|6319307|ref|NP_009390.1|	394	0	2	4	2	2	0	4	1	0	1.25	0.625	-3.786	-7.2879	0.025313	0.421389	0.004687
gi|6319370|ref|NP_009453.1|	ATP1	YBL099W	gi|6319370|ref|NP_009453.1|	545	0	0	0	2	0.5	1	186	258	15	115	230	0.7	2.5495	0.898177	0.232206	0.389147
gi|6319378|ref|NP_009460.1|	RPL32	YBL092W	gi|6319378|ref|NP_009460.1|	130	0	0	3	2	1.25	3	6	2	7	4.5	3.6	-2.607	-5.5824	0.059725	0.47455	0.027515
gi|6319395|ref|NP_009477.1|	ILS1	YBL076C	gi|6319395|ref|NP_009477.1|	1072	0	1	0	0	0.25	0	3	3	0	1.5	6	-2.795	-4.1976	0.132346	0.639037	0.061541
gi|6319410|ref|NP_009492.1|	SKT5	YBL061C	gi|6319410|ref|NP_009492.1|	696	0	0	0	0	0	0	4	1	0	1.25	#DIV/0!	-2.927	-4.4761	0.10875	0.591567	0.053084
gi|6319416|ref|NP_009498.1|	TAT-D	YBL055C	gi|6319416|ref|NP_009498.1|	418	0	0	0	0	0	1	1	0	0	0.5	#DIV/0!	-3.518	-4.7208	0.092907	0.556892	0.046588
gi|6319430|ref|NP_009512.1|	PRE7	YBL041W	gi|6319430|ref|NP_009512.1|	241	0	0	0	0	0	1	3	0	0	1	#DIV/0!	-3.08	-4.7515	0.091184	0.552478	0.045728
gi|6319432|ref|NP_009514.1|	URA7	YBL039C	gi|6319432|ref|NP_009514.1|	579	0	0	0	0	0	0	133	25	0	39.5	#DIV/0!	0.28	0.5265	1	0.883988	0.343846
gi|6319434|ref|NP_009516.1|	APL3	YBL037W	gi|6319434|ref|NP_009516.1|	1025	0	0	0	0	0	0	4	0	2	1.5	#DIV/0!	-2.877	-4.6067	0.099803	0.572602	0.049581
gi|6319439|ref|NP_009521.1|	HEK2	YBL032W	gi|6319439|ref|NP_009521.1|	381	0	0	0	0	0	0	8	9	0	4.25	#DIV/0!	-1.91	-3.4064	0.249614	0.813885	0.092689
gi|6319441|ref|NP_009523.1|	PET9	YBL030C	gi|6319441|ref|NP_009523.1|	318	0	0	2	1	0.75	0	13	0	0	3.25	4.33333	-2.378	-4.5891	0.10094	0.575038	0.050037
gi|6319445|ref|NP_009527.1|	LSM2	YBL026W	gi|6319445|ref|NP_009527.1|	95	0	0	0	0	0	0	7	2	0	2.25	#DIV/0!	-2.478	-3.8058	0.179174	0.719211	0.075557
gi|6319448|ref|NP_009530.1|	MCM2	YBL023C	gi|6319448|ref|NP_009530.1|	868	0	0	0	0	0	0	5	1	0	1.5	#DIV/0!	-2.835	-4.3811	0.116055	0.607206	0.055907
gi|6319449|ref|NP_009531.1|	PIM1	YBL022C	gi|6319449|ref|NP_009531.1|	1133	0	0	0	0	0	0	26	5	0	7.75	#DIV/0!	-1.407	-2.5541	0.511428	1	0.14036
gi|6319468|ref|NP_009549.1|	gag-pol	YBL005W-B	gi|6319468|ref|NP_009549.1|	1755	0	0	0	0	0	0	1	0	0	0.25	#DIV/0!	-3.549	-4.6932	0.094502	0.560274	0.047241
gi|6319470|ref|NP_009552.1|	HTA2	YBL003C	gi|6319470|ref|NP_009552.1|	132	0	0	2	0	0.5	14	1	0	2	4.25	8.5	-2.306	-4.5039	0.106744	0.587645	0.052367
gi|6319471|ref|NP_009553.1|	HTB2	YBL002W	gi|6319471|ref|NP_009553.1|	131	0	0	5	2	1.75	81	11	2	0	23.5	13.4286	-1.144	-3.344	0.263204	0.82994	0.095723
gi|6319483|ref|NP_009565.1|	IPP1	YBR011C	gi|6319483|ref|NP_009565.1|	287	0	5	3	0	2	0	6	1	0	1.75	0.875	-3.66	-8.4423	0.007177	0.411304	0.000733
gi|6319499|ref|NP_009581.1|	OLA1	YBR025C	gi|6319499|ref|NP_009581.1|	394	0	0	1	0	0.25	0	52	65	0	29.25	117	0.192	0.2869	1	0.962277	0.332944
gi|6319505|ref|NP_009587.1|	RPL4A	YBR031W	gi|6319505|ref|NP_009587.1|	362	0	7	2	0	2.25	20	24	11	46	25.25	11.2222	-1.411	-4.6755	0.095549	0.562563	0.04768
gi|6319513|ref|NP_009595.1|	ATP3	YBR039W	gi|6319513|ref|NP_009595.1|	311	0	2	4	0	1.5	0	31	30	9	17.5	11.6667	-1.304	-3.315	0.269786	0.837498	0.097169
gi|6319526|ref|NP_009608.1|	RFS1	YBR052C	gi|6319526|ref|NP_009608.1|	210	0	0	0	0	0	0	1	18	0	4.75	#DIV/0!	-1.803	-3.0623	0.334761	0.902291	0.110093
gi|6319546|ref|NP_009628.1|	HSP26	YBR072W	gi|6319546|ref|NP_009628.1|	214	0	0	0	0	0	0	14	1	4	4.75	#DIV/0!	-1.913	-3.5582	0.219643	0.776281	0.085749
gi|6319553|ref|NP_009635.1|	RPG1	YBR079C	gi|6319553|ref|NP_009635.1|	964	0	0	0	0	0	0	2	2	1	1.25	#DIV/0!	-3.153	-4.5544	0.103243	0.579995	0.050959
gi|6319554|ref|NP_009636.1|	SEC18	YBR080C	gi|6319554|ref|NP_009636.1|	758	0	0	0	0	0	0	28	28	1	14.25	#DIV/0!	-0.607	-0.8739	1	1	0.261705
gi|6319559|ref|NP_009641.1|	RPL19A	YBR084C-A	gi|6319559|ref|NP_009641.1|	189	0	3	3	7	3.25	26	17	27	30	25	7.69231	-1.599	-5.7247	0.056279	0.465948	0.024792
gi|6319582|ref|NP_009664.1|	PHO88	YBR106W	gi|6319582|ref|NP_009664.1|	188	0	0	0	0	0	0	8	1	0	2.25	#DIV/0!	-2.496	-4.3584	0.117908	0.610733	0.056537
gi|6319585|ref|NP_009667.1|	CMD1	YBR109C	gi|6319585|ref|NP_009667.1|	147	0	8	2	0	2.5	0	22	31	2	13.75	5.5	-2.009	-6.1612	0.047265	0.446175	0.017286
gi|6319597|ref|NP_009679.1|	GRS1	YBR121C	gi|6319597|ref|NP_009679.1|	667	0	0	0	0	0	0	21	47	0	17	#DIV/0!	-0.693	-1.235	1	1	0.235447
gi|6319603|ref|NP_009685.1|	VMA2	YBR127C	gi|6319603|ref|NP_009685.1|	517	0	4	3	2	2.25	11	419	521	13	241	107.111	0.858	4.1207	0.130676	0.050864	0.389634
gi|6319619|ref|NP_009701.1|	SUP45	YBR143C	gi|6319619|ref|NP_009701.1|	437	0	0	0	0	0	1	27	5	0	8.25	#DIV/0!	-1.404	-2.6956	0.455762	0.997634	0.131529
gi|6319666|ref|NP_009748.1|	RPS9B	YBR189W	gi|6319666|ref|NP_009748.1|	195	0	0	0	0	0	0	14	4	1	4.75	#DIV/0!	-1.883	-3.449	0.240771	0.803298	0.090713
gi|6319668|ref|NP_009750.1|	RPL21A	YBR191W	gi|6319668|ref|NP_009750.1|	160	0	1	0	0	0.25	1	3	2	4	2.5	10	-2.606	-4.5405	0.104189	0.581883	0.051308
gi|6319673|ref|NP_009755.1|	PGI1	YBR196C	gi|6319673|ref|NP_009755.1|	554	0	21	5	3	7.25	4	35	9	2	12.5	1.72414	-3.065	-13.031	0	0.391106	0
gi|6319691|ref|NP_009773.1|	SDS24	YBR214W	gi|6319691|ref|NP_009773.1|	527	0	0	0	0	0	0	38	13	0	12.75	#DIV/0!	-0.868	-1.6149	0.987562	1	0.206953
gi|6319698|ref|NP_009780.1|	PDB1	YBR221C	gi|6319698|ref|NP_009780.1|	366	0	0	0	0	0	0	2	2	0	1	#DIV/0!	-3.078	-4.4931	0.107517	0.588945	0.052605
gi|6319709|ref|NP_009792.1|	PBP2	YBR233W	gi|6319709|ref|NP_009792.1|	413	0	0	0	0	0	1	5	0	0	1.5	#DIV/0!	-2.867	-4.4394	0.111488	0.597572	0.054173
gi|6319722|ref|NP_009804.1|	ISW1	YBR245C	gi|6319722|ref|NP_009804.1|	1129	0	0	0	0	0	0	11	1	0	3	#DIV/0!	-2.244	-3.8942	0.166944	0.699808	0.072153
gi|6319724|ref|NP_009806.1|	ENP1	YBR247C	gi|6319724|ref|NP_009806.1|	483	0	0	0	0	0	0	19	1	0	5	#DIV/0!	-1.751	-2.6947	0.456101	0.997633	0.131529
gi|6319766|ref|NP_009848.1|	SNF5	YBR289W	gi|6319766|ref|NP_009848.1|	905	0	0	3	6	2.25	0	23	1	0	6	2.66667	-2.729	-7.8607	0.014792	0.415475	0.001983
gi|6319806|ref|NP_009887.1|	PDI1	YCL043C	gi|6319806|ref|NP_009887.1|	522	0	4	0	0	1	0	5	3	0	2	2	-3.202	-6.2423	0.045728	0.443376	0.01604
gi|6319809|ref|NP_009890.1|	GLK1	YCL040W	gi|6319809|ref|NP_009890.1|	500	0	0	0	0	0	0	1	0	1	0.5	#DIV/0!	-3.604	-5.0176	0.078289	0.521396	0.039329
gi|6319847|ref|NP_009928.1|	CDC10	YCR002C	gi|6319847|ref|NP_009928.1|	322	0	0	0	0	0	0	6	0	2	2	#DIV/0!	-2.627	-4.7729	0.090015	0.549775	0.045196
gi|6319849|ref|NP_009930.1|	YCP4	YCR004C	gi|6319849|ref|NP_009930.1|	247	0	0	0	0	0	0	1	1	0	0.5	#DIV/0!	-3.532	-5.0061	0.078779	0.522734	0.03962
gi|6319854|ref|NP_009935.1|	RVS161	YCR009C	gi|6319854|ref|NP_009935.1|	265	0	0	0	0	0	0	57	49	0	26.5	#DIV/0!	-0.33	-0.854	1	1	0.26321
gi|6319900|ref|NP_009981.1|	RSC6	YCR052W	gi|6319900|ref|NP_009981.1|	483	0	0	0	0	0	0	8	5	0	3.25	#DIV/0!	-2.157	-3.8498	0.172952	0.708958	0.073756
gi|6319901|ref|NP_009982.1|	THR4	YCR053W	gi|6319901|ref|NP_009982.1|	514	0	0	2	0	0.5	0	1	1	0	0.5	1	-3.779	-5.5578	0.060358	0.476193	0.028008
gi|6319931|ref|NP_010012.1|	ABP1	YCR088W	gi|6319931|ref|NP_010012.1|	592	0	0	0	0	0	0	7	3	0	2.5	#DIV/0!	-2.46	-4.0239	0.150848	0.672521	0.067391
gi|6319961|ref|NP_010041.1|	LRG1	YDL240W	gi|6319961|ref|NP_010041.1|	1017	0	0	0	0	0	0	3	1	0	1	#DIV/0!	-3.106	-4.7429	0.091661	0.553572	0.045942
gi|6319972|ref|NP_010052.1|	SSB1	YDL229W	gi|6319972|ref|NP_010052.1|	613	0	0	9	8	4.25	42	242	238	290	203	47.7647	0.11	0.5742	1	0.867924	0.34583
gi|6320009|ref|NP_010089.1|	ARF1	YDL192W	gi|6320009|ref|NP_010089.1|	181	0	0	0	0	0	0	15	51	1	16.75	#DIV/0!	-0.644	-1.2196	1	1	0.236705
gi|6320013|ref|NP_010093.1|	PPH22	YDL188C	gi|6320013|ref|NP_010093.1|	377	0	0	0	0	0	0	4	0	8	3	#DIV/0!	-2.273	-4.0974	0.142619	0.658271	0.064905
gi|6320016|ref|NP_010096.1|	VMA1	YDL185W	gi|6320016|ref|NP_010096.1|	1071	0	0	0	0	0	0	101	41	26	42	#DIV/0!	0.282	0.6183	1	0.851675	0.347763
gi|6320030|ref|NP_010110.1|	GLT1	YDL171C	gi|6320030|ref|NP_010110.1|	2145	0	0	0	0	0	0	20	9	0	7.25	#DIV/0!	-1.423	-2.601	0.492421	1	0.137376
gi|6320034|ref|NP_010114.1|	NRP1	YDL167C	gi|6320034|ref|NP_010114.1|	719	0	0	0	0	0	0	13	0	1	3.5	#DIV/0!	-2.116	-3.9407	0.160931	0.689937	0.070428
gi|6320038|ref|NP_010117.1|	CDC9	YDL164C	gi|6320038|ref|NP_010117.1|	755	0	0	0	0	0	0	20	4	0	6	#DIV/0!	-1.599	-2.9319	0.37401	0.936614	0.117412
gi|6320041|ref|NP_010121.1|	DHH1	YDL160C	gi|6320041|ref|NP_010121.1|	506	0	0	0	0	0	0	152	56	5	53.25	#DIV/0!	0.86	1.3048	1	0.602457	0.37047
gi|6320056|ref|NP_010136.1|	COP1	YDL145C	gi|6320056|ref|NP_010136.1|	1201	0	0	0	0	0	0	6	0	3	2.25	#DIV/0!	-2.421	-4.2054	0.131589	0.637482	0.061268
gi|6320058|ref|NP_010138.1|	CCT4	YDL143W	gi|6320058|ref|NP_010138.1|	528	0	0	0	0	0	0	44	15	5	16	#DIV/0!	-0.658	-1.2311	1	1	0.235762
gi|6320064|ref|NP_010144.1|	ARF2	YDL137W	gi|6320064|ref|NP_010144.1|	181	0	0	0	0	0	0	7	1	1	2.25	#DIV/0!	-2.441	-4.1602	0.136058	0.646128	0.062783
gi|6320065|ref|NP_010145.1|	RPL35A	YDL191W	gi|6320065|ref|NP_010145.1|	120	0	0	11	11	5.5	2	11	0	5	4.5	0.818182	-3.796	-12.4507	1e-06	0.393009	0
gi|6320067|ref|NP_010147.1|	PPH21	YDL134C	gi|6320067|ref|NP_010147.1|	369	0	0	0	0	0	0	5	0	1	1.5	#DIV/0!	-2.715	-3.996	0.154135	0.678538	0.068439
gi|6320073|ref|NP_010153.1|	RPP1B	YDL130W	gi|6320073|ref|NP_010153.1|	106	0	0	1	0	0.25	0	2	2	0	1	4	-3.107	-4.7323	0.092255	0.555224	0.046264
gi|6320077|ref|NP_010157.1|	CDC48	YDL126C	gi|6320077|ref|NP_010157.1|	835	0	4	7	0	2.75	0	9	6	0	3.75	1.36364	-3.266	-8.3928	0.00769	0.411617	0.000803
gi|6320103|ref|NP_010183.1|	GET3	YDL100C	gi|6320103|ref|NP_010183.1|	354	0	0	0	0	0	0	27	3	1	7.75	#DIV/0!	-1.469	-2.793	0.420374	0.972832	0.125595
gi|6320106|ref|NP_010186.1|	RPN6	YDL097C	gi|6320106|ref|NP_010186.1|	434	0	0	0	0	0	0	3	2	0	1.25	#DIV/0!	-3.001	-4.6332	0.098129	0.568407	0.048792
gi|6320119|ref|NP_010199.1|	SUB2	YDL084W	gi|6320119|ref|NP_010199.1|	446	0	0	0	0	0	0	13	37	0	12.5	#DIV/0!	-0.839	-1.6039	0.993831	1	0.207903
gi|6320121|ref|NP_010201.1|	RPL13A	YDL082W	gi|6320121|ref|NP_010201.1|	199	1	9	0	4	3.5	2	3	2	0	1.75	0.5	-4.162	-9.5392	0.001024	0.405721	8.7e-05
gi|6320128|ref|NP_010208.1|	RPL31A	YDL075W	gi|6320128|ref|NP_010208.1|	113	0	8	33	1	10.5	3	10	34	4	12.75	1.21429	-3.371	-16.2312	0	0.386244	0
gi|6320145|ref|NP_010225.1|	USO1	YDL058W	gi|6320145|ref|NP_010225.1|	1790	0	0	0	0	0	0	5	2	0	1.75	#DIV/0!	-2.689	-4.4108	0.113694	0.602344	0.055034
gi|6320148|ref|NP_010228.1|	PSA1	YDL055C	gi|6320148|ref|NP_010228.1|	361	3	0	2	2	1.75	0	133	283	3	104.75	59.8571	0.399	1.0569	1	0.693796	0.363408
gi|6320163|ref|NP_010242.1|	SIR2	YDL042C	gi|6320163|ref|NP_010242.1|	562	0	0	0	0	0	1	2	0	0	0.75	#DIV/0!	-3.207	-4.3885	0.11546	0.605807	0.055656
gi|6320170|ref|NP_010249.1|	GPR1	YDL035C	gi|6320170|ref|NP_010249.1|	961	0	0	0	0	0	26	22	0	35	20.75	#DIV/0!	-0.373	-0.6467	1	1	0.277648
gi|6320175|ref|NP_010255.1|	ARP2	YDL029W	gi|6320175|ref|NP_010255.1|	391	0	0	0	0	0	0	8	3	25	9	#DIV/0!	-1.318	-2.6711	0.46504	1	0.133107
gi|6320181|ref|NP_010262.1|	GPD1	YDL022W	gi|6320181|ref|NP_010262.1|	391	0	0	0	0	0	0	2	30	0	8	#DIV/0!	-1.35	-2.4807	0.542269	1	0.145325
gi|6320190|ref|NP_010270.1|	NOP1	YDL014W	gi|6320190|ref|NP_010270.1|	327	0	0	0	0	0	0	93	3	3	24.75	#DIV/0!	-0.222	-0.4101	1	1	0.293327
gi|6320197|ref|NP_010277.1|	RPT2	YDL007W	gi|6320197|ref|NP_010277.1|	437	0	0	0	0	0	0	6	3	10	4.75	#DIV/0!	-1.842	-3.0536	0.337254	0.904506	0.110554
gi|6320202|ref|NP_010282.1|	NHP10	YDL002C	gi|6320202|ref|NP_010282.1|	203	0	0	0	0	0	799	824	509	2696	1207	#DIV/0!	1.481	3.5572	0.270984	0.088421	0.390993
gi|6320215|ref|NP_010295.1|	RPL4B	YDR012W	gi|6320215|ref|NP_010295.1|	362	0	7	2	0	2.25	20	28	11	23	20.5	9.11111	-1.556	-4.8416	0.086428	0.541404	0.043524
gi|6320223|ref|NP_010303.1|	DAS2	YDR020C	gi|6320223|ref|NP_010303.1|	232	0	0	0	0	0	0	6	1	0	1.75	#DIV/0!	-2.7	-4.1738	0.134692	0.643748	0.062366
gi|6320226|ref|NP_010306.1|	SES1	YDR023W	gi|6320226|ref|NP_010306.1|	462	0	0	0	1	0.25	0	9	2	0	2.75	11	-2.377	-4.0179	0.151547	0.674232	0.067689
gi|6320228|ref|NP_010308.1|	RPS11A	YDR025W	gi|6320228|ref|NP_010308.1|	156	0	0	0	0	0	12	3	0	14	7.25	#DIV/0!	-1.489	-2.6815	0.461084	1	0.132317
gi|6320235|ref|NP_010315.1|	PST2	YDR032C	gi|6320235|ref|NP_010315.1|	198	0	0	0	0	0	0	2	21	0	5.75	#DIV/0!	-1.632	-2.9941	0.354781	0.920018	0.113826
gi|6320236|ref|NP_010316.1|	MRH1	YDR033W	gi|6320236|ref|NP_010316.1|	320	0	0	0	0	0	0	1	0	1	0.5	#DIV/0!	-3.584	-4.8425	0.086382	0.541404	0.043524
gi|6320249|ref|NP_010329.1|	HEM13	YDR044W	gi|6320249|ref|NP_010329.1|	328	0	0	0	0	0	0	5	2	0	1.75	#DIV/0!	-2.592	-4.0162	0.151746	0.674231	0.067689
gi|6320255|ref|NP_010335.1|	TPI1	YDR050C	gi|6320255|ref|NP_010335.1|	248	0	10	3	4	4.25	0	5	8	0	3.25	0.764706	-3.745	-10.6355	7.9e-05	0.400683	8e-06
gi|6320259|ref|NP_010339.1|	CDC34	YDR054C	gi|6320259|ref|NP_010339.1|	295	0	0	0	0	0	1	0	3	0	1	#DIV/0!	-3.088	-4.6512	0.097018	0.566049	0.048345
gi|6320265|ref|NP_010345.1|	MAK21	YDR060W	gi|6320265|ref|NP_010345.1|	1025	0	0	0	0	0	0	14	4	1	4.75	#DIV/0!	-1.892	-3.4306	0.244548	0.807521	0.091499
gi|6320269|ref|NP_010349.1|	RPS13	YDR064W	gi|6320269|ref|NP_010349.1|	151	0	0	3	0	0.75	4	19	15	16	13.5	18	-1.312	-3.1155	0.3199	0.889009	0.107356
gi|6320295|ref|NP_010375.1|	YDR090C	YDR090C	gi|6320295|ref|NP_010375.1|	310	0	0	0	0	0	1	0	0	3	1	#DIV/0!	-3.12	-4.6724	0.095734	0.56314	0.047791
gi|6320304|ref|NP_010384.1|	BMH2	YDR099W	gi|6320304|ref|NP_010384.1|	273	0	2	1	0	0.75	0	20	5	0	6.25	8.33333	-1.889	-3.7695	0.184514	0.726788	0.076893
gi|6320325|ref|NP_010405.1|	TRM1	YDR120C	gi|6320325|ref|NP_010405.1|	570	0	0	0	0	0	1	3	0	22	6.5	#DIV/0!	-1.588	-3.0707	0.332371	0.900075	0.109633
gi|6320327|ref|NP_010407.1|	KIN1	YDR122W	gi|6320327|ref|NP_010407.1|	1064	0	0	0	0	0	0	5	2	0	1.75	#DIV/0!	-2.659	-4.2407	0.12824	0.631332	0.060187
gi|6320352|ref|NP_010432.1|	KDG2	YDR148C	gi|6320352|ref|NP_010432.1|	463	0	0	0	0	0	1	4	0	0	1.25	#DIV/0!	-2.993	-4.8604	0.085488	0.539377	0.043112
gi|6320359|ref|NP_010439.1|	CPR1	YDR155C	gi|6320359|ref|NP_010439.1|	162	0	1	0	3	1	0	4	5	0	2.25	2.25	-2.88	-5.4505	0.063269	0.483475	0.030098
gi|6320363|ref|NP_010443.1|	SAC3	YDR159W	gi|6320363|ref|NP_010443.1|	1301	0	0	0	0	0	0	1	0	1	0.5	#DIV/0!	-3.584	-4.6625	0.09633	0.564298	0.048012
gi|6320374|ref|NP_010454.1|	SEC7	YDR170C	gi|6320374|ref|NP_010454.1|	2009	0	0	0	0	0	0	17	7	0	6	#DIV/0!	-1.577	-2.7537	0.434366	0.982592	0.127895
gi|6320376|ref|NP_010456.1|	HSP42	YDR171W	gi|6320376|ref|NP_010456.1|	375	0	0	0	0	0	0	11	8	0	4.75	#DIV/0!	-1.899	-3.5273	0.225404	0.784512	0.08725
gi|6320377|ref|NP_010457.1|	SUP35	YDR172W	gi|6320377|ref|NP_010457.1|	685	0	0	0	0	0	0	58	29	0	21.75	#DIV/0!	-0.317	-0.6157	1	1	0.27966
gi|6320382|ref|NP_010462.1|	UBC1	YDR177W	gi|6320382|ref|NP_010462.1|	215	0	0	0	0	0	0	6	2	0	2	#DIV/0!	-2.596	-4.2096	0.131184	0.636707	0.061132
gi|6320396|ref|NP_010476.1|	RVB1	YDR190C	gi|6320396|ref|NP_010476.1|	463	0	0	0	0	0	4567	4987	3768	7762	5271	#DIV/0!	1.385	4.1719	0.122532	0.048403	0.389477
gi|6320418|ref|NP_010498.1|	TCP1	YDR212W	gi|6320418|ref|NP_010498.1|	559	0	0	0	0	0	0	26	4	13	10.75	#DIV/0!	-1.013	-1.7428	0.915155	1	0.197482
gi|6320419|ref|NP_010499.1|	UPC2	YDR213W	gi|6320419|ref|NP_010499.1|	913	0	0	0	0	0	0	0	0	2	0.5	#DIV/0!	-3.313	-4.7557	0.090953	0.551934	0.045621
gi|6320420|ref|NP_010500.1|	AHA1	YDR214W	gi|6320420|ref|NP_010500.1|	350	0	0	0	0	0	0	10	5	0	3.75	#DIV/0!	-2.032	-3.3689	0.257688	0.823494	0.094499
gi|6320435|ref|NP_010515.1|	IVY1	YDR229W	gi|6320435|ref|NP_010515.1|	453	0	0	0	0	0	2	9	0	0	2.75	#DIV/0!	-2.338	-3.9734	0.156867	0.682887	0.069198
gi|6320439|ref|NP_010519.1|	RTN1	YDR233C	gi|6320439|ref|NP_010519.1|	295	0	4	0	0	1	0	2	4	0	1.5	1.5	-3.421	-6.3967	0.042831	0.438654	0.013812
gi|6320440|ref|NP_010520.1|	LYS4	YDR234W	gi|6320440|ref|NP_010520.1|	693	0	0	0	0	0	0	1	1	0	0.5	#DIV/0!	-3.526	-4.7786	0.089708	0.549239	0.04509
gi|6320444|ref|NP_010524.1|	SEC26	YDR238C	gi|6320444|ref|NP_010524.1|	973	0	0	0	0	0	0	4	0	2	1.5	#DIV/0!	-2.779	-4.5997	0.100253	0.573209	0.049695
gi|6320505|ref|NP_010585.1|	BFR2	YDR299W	gi|6320505|ref|NP_010585.1|	534	0	0	0	0	0	0	2	1	0	0.75	#DIV/0!	-3.37	-4.9457	0.081443	0.52916	0.040995
gi|6320509|ref|NP_010589.1|	RSC3	YDR303C	gi|6320509|ref|NP_010589.1|	885	0	0	0	0	0	0	3	0	2	1.25	#DIV/0!	-2.865	-4.3496	0.118638	0.612157	0.056791
gi|6320516|ref|NP_010596.1|	SUM1	YDR310C	gi|6320516|ref|NP_010596.1|	1062	0	0	0	0	0	0	8	1	0	2.25	#DIV/0!	-2.46	-3.8537	0.172414	0.708035	0.073595
gi|6320548|ref|NP_010628.1|	RRS1	YDR341C	gi|6320548|ref|NP_010628.1|	607	0	0	0	0	0	0	5	2	0	1.75	#DIV/0!	-2.713	-4.4162	0.113272	0.601657	0.05491
gi|6320565|ref|NP_010645.1|	GGA1	YDR358W	gi|6320565|ref|NP_010645.1|	557	0	0	0	0	0	0	1	1	0	0.5	#DIV/0!	-3.564	-4.5851	0.101201	0.575652	0.050152
gi|6320589|ref|NP_010669.1|	YRA1	YDR381W	gi|6320589|ref|NP_010669.1|	226	0	0	0	0	0	0	8	1	0	2.25	#DIV/0!	-2.436	-3.9053	0.165483	0.697096	0.071679
gi|6320596|ref|NP_010676.1|	RVS167	YDR388W	gi|6320596|ref|NP_010676.1|	482	0	0	0	0	0	0	89	56	4	37.25	#DIV/0!	0.462	0.6149	1	0.853159	0.347589
gi|6320602|ref|NP_010682.1|	RPT3	YDR394W	gi|6320602|ref|NP_010682.1|	428	0	0	0	0	0	1	21	10	10	10.5	#DIV/0!	-1.053	-1.8744	0.842097	1	0.18778
gi|6320611|ref|NP_010691.1|	DIT1	YDR403W	gi|6320611|ref|NP_010691.1|	536	0	0	1	1	0.5	1	4	2	6	3.25	6.5	-2.291	-3.5831	0.215123	0.770161	0.08464
gi|6320640|ref|NP_010720.1|	NPL3	YDR432W	gi|6320640|ref|NP_010720.1|	414	0	0	2	0	0.5	0	1	6	1	2	4	-2.894	-5.0536	0.076793	0.517896	0.038559
gi|6320655|ref|NP_010735.1|	RPS17B	YDR447C	gi|6320655|ref|NP_010735.1|	136	7	11	5	7	7.5	19	26	19	14	19.5	2.6	-2.581	-11.8053	4e-06	0.39548	0
gi|6320677|ref|NP_010757.1|	SDC1	YDR469W	gi|6320677|ref|NP_010757.1|	175	0	0	0	0	0	0	3	1	0	1	#DIV/0!	-3.174	-4.4922	0.107582	0.589598	0.052724
gi|6320679|ref|NP_010759.1|	RPL27B	YDR471W	gi|6320679|ref|NP_010759.1|	136	0	1	0	0	0.25	1	19	6	10	9	36	-1.25	-2.483	0.541282	1	0.145046
gi|6320710|ref|NP_010790.1|	SAM2	YDR502C	gi|6320710|ref|NP_010790.1|	384	0	0	1	1	0.5	0	6	8	11	6.25	12.5	-1.652	-3.0396	0.341303	0.908939	0.111481
gi|6320715|ref|NP_010795.1|	GIN4	YDR507C	gi|6320715|ref|NP_010795.1|	1142	0	0	0	0	0	0	1	0	2	0.75	#DIV/0!	-3.251	-4.3998	0.11456	0.603724	0.055282
gi|6320781|ref|NP_010860.1|	RPL12A	YEL054C	gi|6320781|ref|NP_010860.1|	165	0	4	3	1	2	0	8	8	6	5.5	2.75	-2.633	-6.0206	0.049995	0.451782	0.019631
gi|6320784|ref|NP_010863.1|	VMA8	YEL051W	gi|6320784|ref|NP_010863.1|	256	0	0	0	0	0	0	185	5	3	48.25	#DIV/0!	0.332	0.6599	1	0.836756	0.349475
gi|6320791|ref|NP_010870.1|	IES6	YEL044W	gi|6320791|ref|NP_010870.1|	166	0	0	0	0	0	91	244	0	511	211.5	#DIV/0!	2.12	7.1545	0.003084	0.002862	0.383393
gi|6320804|ref|NP_010883.1|	SPF1	YEL031W	gi|6320804|ref|NP_010883.1|	1215	0	0	0	0	0	0	2	0	1	0.75	#DIV/0!	-3.259	-4.7091	0.093578	0.558013	0.046805
gi|6320809|ref|NP_010888.1|	SNU13	YEL026W	gi|6320809|ref|NP_010888.1|	126	0	0	0	0	0	1	41	2	7	12.75	#DIV/0!	-1.026	-1.9663	0.792321	1	0.180972
gi|6320842|ref|NP_010921.1|	NUG1	YER006W	gi|6320842|ref|NP_010921.1|	520	0	0	0	0	0	0	41	0	4	11.25	#DIV/0!	-1.005	-1.9714	0.789594	1	0.180664
gi|6320845|ref|NP_010924.1|	SEC3	YER008C	gi|6320845|ref|NP_010924.1|	1336	0	0	0	0	0	0	14	1	0	3.75	#DIV/0!	-2.083	-3.5764	0.216329	0.772197	0.085008
gi|6320859|ref|NP_010938.1|	RPN3	YER021W	gi|6320859|ref|NP_010938.1|	523	0	0	0	0	0	0	2	1	0	0.75	#DIV/0!	-3.343	-4.5774	0.101707	0.576267	0.050267
gi|6320861|ref|NP_010940.1|	PRO3	YER023W	gi|6320861|ref|NP_010940.1|	286	0	1	0	0	0.25	0	7	1	0	2	8	-2.561	-3.8664	0.170675	0.705278	0.073111
gi|6320863|ref|NP_010942.1|	GCD11	YER025W	gi|6320863|ref|NP_010942.1|	527	0	0	0	0	0	0	6	1	0	1.75	#DIV/0!	-2.723	-4.5163	0.105868	0.585708	0.052012
gi|6320874|ref|NP_010953.1|	ARB1	YER036C	gi|6320874|ref|NP_010953.1|	610	0	0	0	0	0	2	58	90	1	37.75	#DIV/0!	0.183	0.2979	1	0.959597	0.333356
gi|6320888|ref|NP_010967.1|	CAJ1	YER048C	gi|6320888|ref|NP_010967.1|	391	0	4	0	0	1	0	4	4	0	2	2	-3.196	-6.5019	0.040853	0.435773	0.012375
gi|6320930|ref|NP_011009.1|	ILV1	YER086W	gi|6320930|ref|NP_011009.1|	576	0	0	0	0	0	0	20	55	0	18.75	#DIV/0!	-0.589	-1.2661	1	1	0.233244
gi|6320935|ref|NP_011014.1|	TRP2	YER090W	gi|6320935|ref|NP_011014.1|	507	0	0	0	0	0	0	4	4	0	2	#DIV/0!	-2.567	-4.4145	0.113405	0.601657	0.05491
gi|6320936|ref|NP_011015.1|	MET6	YER091C	gi|6320936|ref|NP_011015.1|	767	0	0	1	0	0.25	1	2	0	0	0.75	3	-3.277	-4.7921	0.088987	0.547642	0.044774
gi|6320938|ref|NP_011017.1|	IES5	YER092W	gi|6320938|ref|NP_011017.1|	125	0	0	0	0	0	74	558	380	1021	508.25	#DIV/0!	1.742	5.1474	0.038941	0.018797	0.386443
gi|6320949|ref|NP_011028.1|	RPS8B	YER102W	gi|6320949|ref|NP_011028.1|	200	0	0	0	0	0	1	5	4	7	4.25	#DIV/0!	-2.046	-3.847	0.17334	0.709882	0.073918
gi|6320956|ref|NP_011035.1|	KAP123	YER110C	gi|6320956|ref|NP_011035.1|	1113	0	0	0	0	0	1	209	51	2	65.75	#DIV/0!	1.006	1.8348	1	0.421422	0.381405
gi|6320963|ref|NP_011042.1|	RPL23B	YER117W	gi|6320963|ref|NP_011042.1|	137	1	1	3	1	1.5	1	15	27	51	23.5	15.6667	-0.69	-1.524	1	1	0.213927
gi|6320978|ref|NP_011057.1|	RPS26B	YER131W	gi|6320978|ref|NP_011057.1|	119	0	2	0	0	0.5	2	3	4	0	2.25	4.5	-2.785	-4.8758	0.084732	0.537376	0.042704
gi|6320985|ref|NP_011064.1|	gag-pol	YER138C	gi|6320985|ref|NP_011064.1|	1755	0	0	0	0	0	0	2	0	0	0.5	#DIV/0!	-3.171	-4.8306	0.086985	0.542941	0.043834
gi|6320999|ref|NP_011078.1|	UBP3	YER151C	gi|6320999|ref|NP_011078.1|	912	0	0	0	0	0	0	46	2	0	12	#DIV/0!	-0.845	-1.4598	1	1	0.218686
gi|6321005|ref|NP_011084.1|	COG3	YER157W	gi|6321005|ref|NP_011084.1|	801	0	0	0	0	0	0	5	0	1	1.5	#DIV/0!	-2.841	-4.4087	0.113859	0.602344	0.055034
gi|6321008|ref|NP_011087.1|	gag-pol	YER160C	gi|6321008|ref|NP_011087.1|	1755	0	0	0	0	0	0	2	0	0	0.5	#DIV/0!	-3.208	-4.5634	0.102638	0.578745	0.050727
gi|6321012|ref|NP_011091.1|	CHD1	YER164W	gi|6321012|ref|NP_011091.1|	1468	0	0	0	0	0	0	22	1	0	5.75	#DIV/0!	-1.567	-2.5457	0.51489	1	0.140906
gi|6321013|ref|NP_011092.1|	PAB1	YER165W	gi|6321013|ref|NP_011092.1|	577	0	4	9	5	4.5	2	47	10	0	14.75	3.27778	-2.405	-8.3488	0.008166	0.41191	0.000872
gi|6321203|ref|NP_011280.1|	ADE5,7	YGL234W	gi|6321203|ref|NP_011280.1|	802	0	0	0	0	0	0	7	2	2	2.75	#DIV/0!	-2.424	-4.0265	0.150546	0.672522	0.06739
gi|6321232|ref|NP_011309.1|	CHC1	YGL206C	gi|6321232|ref|NP_011309.1|	1653	0	0	0	0	0	0	3	0	1	1	#DIV/0!	-3.193	-4.4768	0.108699	0.591567	0.053084
gi|6321243|ref|NP_011320.1|	GCN1	YGL195W	gi|6321243|ref|NP_011320.1|	2672	0	0	0	0	0	0	28	28	0	14	#DIV/0!	-0.838	-1.8722	0.843303	1	0.188091
gi|6321249|ref|NP_011326.1|	RPS26A	YGL189C	gi|6321249|ref|NP_011326.1|	119	0	2	0	0	0.5	2	3	4	0	2.25	4.5	-2.768	-4.7955	0.088807	0.547113	0.044669
gi|6321265|ref|NP_011342.1|	XRN1	YGL173C	gi|6321265|ref|NP_011342.1|	1528	0	0	0	0	0	0	3	1	0	1	#DIV/0!	-3.05	-4.5857	0.101162	0.575652	0.050152
gi|6321289|ref|NP_011365.1|	INO80	YGL150C	gi|6321289|ref|NP_011365.1|	1489	0	0	0	0	0	4046	2623	708	6202	3394.75	#DIV/0!	1.353	4.2433	0.112097	0.045123	0.38925
gi|6321291|ref|NP_011368.1|	RPL9A	YGL147C	gi|6321291|ref|NP_011368.1|	191	0	0	6	3	2.25	0	23	2	2	6.75	3	-2.562	-7.1995	0.027089	0.42256	0.005299
gi|6321301|ref|NP_011378.1|	SEC27	YGL137W	gi|6321301|ref|NP_011378.1|	889	0	0	0	0	0	0	4	3	1	2	#DIV/0!	-2.693	-4.3664	0.11725	0.609317	0.056284
gi|6321315|ref|NP_011392.1|	RPS2	YGL123W	gi|6321315|ref|NP_011392.1|	254	0	3	0	0	0.75	69	54	12	31	41.5	55.3333	-0.213	-0.574	1	1	0.282509
gi|6321319|ref|NP_011396.1|	COQ8	YGL119W	gi|6321319|ref|NP_011396.1|	501	0	0	0	0	0	0	3	1	0	1	#DIV/0!	-3.092	-4.6961	0.094332	0.559706	0.047132
gi|6321326|ref|NP_011403.1|	TAF6	YGL112C	gi|6321326|ref|NP_011403.1|	516	0	0	0	0	0	0	14	0	1	3.75	#DIV/0!	-2.031	-3.8015	0.179796	0.720153	0.075723
gi|6321332|ref|NP_011409.1|	MLC1	YGL106W	gi|6321332|ref|NP_011409.1|	149	0	2	0	0	0.5	0	30	22	0	13	26	-1.122	-2.3029	0.622338	1	0.157285
gi|6321333|ref|NP_011410.1|	ARC1	YGL105W	gi|6321333|ref|NP_011410.1|	376	0	0	0	0	0	0	21	1	0	5.5	#DIV/0!	-1.703	-3.3253	0.267428	0.834253	0.096547
gi|6321335|ref|NP_011412.1|	RPL28	YGL103W	gi|6321335|ref|NP_011412.1|	149	0	0	0	1	0.25	4	3	2	9	4.5	18	-1.923	-3.0542	0.337082	0.904506	0.110554
gi|6321343|ref|NP_011420.1|	VPS45	YGL095C	gi|6321343|ref|NP_011420.1|	577	0	0	0	0	0	0	1	1	0	0.5	#DIV/0!	-3.612	-4.8274	0.087149	0.542941	0.043834
gi|6321360|ref|NP_011437.1|	DBP3	YGL078C	gi|6321360|ref|NP_011437.1|	523	0	0	0	0	0	0	8	2	0	2.5	#DIV/0!	-2.377	-4.3597	0.117801	0.610733	0.056537
gi|6321362|ref|NP_011439.1|	RPL7A	YGL076C	gi|6321362|ref|NP_011439.1|	244	0	0	0	1	0.25	1	14	3	1	4.75	19	-1.851	-3.1164	0.319654	0.88901	0.107356
gi|6321369|ref|NP_011447.1|	MNP1	YGL068W	gi|6321369|ref|NP_011447.1|	194	0	0	2	0	0.5	0	22	0	9	7.75	15.5	-1.614	-3.4015	0.250653	0.814948	0.092889
gi|6321390|ref|NP_011467.1|	RPT6	YGL048C	gi|6321390|ref|NP_011467.1|	405	0	0	0	0	0	0	9	4	8	5.25	#DIV/0!	-1.842	-3.4333	0.24399	0.807521	0.091499
gi|6321399|ref|NP_011476.1|	YGL039W	YGL039W	gi|6321399|ref|NP_011476.1|	348	0	0	0	0	0	0	24	3	2	7.25	#DIV/0!	-1.515	-2.9667	0.363136	0.927769	0.115489
gi|6321407|ref|NP_011484.1|	RPL24A	YGL031C	gi|6321407|ref|NP_011484.1|	155	0	0	0	0	0	11	3	0	18	8	#DIV/0!	-1.334	-2.371	0.590797	1	0.15267
gi|6321408|ref|NP_011485.1|	RPL30	YGL030W	gi|6321408|ref|NP_011485.1|	105	0	2	1	3	1.5	0	5	22	0	6.75	4.5	-2.108	-4.9466	0.081402	0.52916	0.040995
gi|6321412|ref|NP_011489.1|	TRP5	YGL026C	gi|6321412|ref|NP_011489.1|	707	0	2	0	0	0.5	0	153	76	0	57.25	114.5	0.536	1.0318	1	0.701576	0.362748
gi|6321424|ref|NP_011501.1|	PUF4	YGL014W	gi|6321424|ref|NP_011501.1|	888	0	0	0	0	0	0	36	0	1	9.25	#DIV/0!	-1.174	-2.0574	0.744238	1	0.174548
gi|6321430|ref|NP_011507.1|	PMA1	YGL008C	gi|6321430|ref|NP_011507.1|	918	0	0	1	0	0.25	4	25	2	3	8.5	34	-1.354	-2.5641	0.507329	1	0.139814
gi|6321433|ref|NP_011510.1|	COG7	YGL005C	gi|6321433|ref|NP_011510.1|	279	0	0	0	0	0	0	2	3	0	1.25	#DIV/0!	-2.952	-4.4753	0.108809	0.592227	0.053204
gi|6321437|ref|NP_011514.1|	ERG26	YGL001C	gi|6321437|ref|NP_011514.1|	349	0	0	0	0	0	0	3	1	0	1	#DIV/0!	-3.129	-4.4698	0.109213	0.592889	0.053324
gi|6321464|ref|NP_011541.1|	RPS25A	YGR027C	gi|6321464|ref|NP_011541.1|	108	0	1	2	2	1.25	2	1	3	0	1.5	1.2	-3.453	-6.8541	0.03404	0.428077	0.008292
gi|6321498|ref|NP_011575.1|	ADE6	YGR061C	gi|6321498|ref|NP_011575.1|	1358	0	0	0	0	0	0	3	1	0	1	#DIV/0!	-3.123	-4.4733	0.108956	0.592227	0.053204
gi|6321520|ref|NP_011597.1|	GCD2	YGR083C	gi|6321520|ref|NP_011597.1|	651	0	0	0	0	0	0	8	1	0	2.25	#DIV/0!	-2.489	-3.7096	0.193753	0.740286	0.079284
gi|6321522|ref|NP_011599.1|	RPL11B	YGR085C	gi|6321522|ref|NP_011599.1|	174	0	0	4	1	1.25	0	0	5	1	1.5	1.2	-3.423	-6.2863	0.0449	0.441992	0.015403
gi|6321523|ref|NP_011600.1|	PIL1	YGR086C	gi|6321523|ref|NP_011600.1|	339	0	0	0	0	0	0	9	6	0	3.75	#DIV/0!	-2.04	-3.3909	0.252918	0.818147	0.09349
gi|6321552|ref|NP_011631.1|	SPT6	YGR116W	gi|6321552|ref|NP_011631.1|	1451	0	0	0	0	0	0	17	2	0	4.75	#DIV/0!	-1.892	-3.4254	0.245627	0.809639	0.091894
gi|6321557|ref|NP_011634.1|	NUP57	YGR119C	gi|6321557|ref|NP_011634.1|	541	0	0	0	1	0.25	0	21	6	0	6.75	27	-1.464	-2.5526	0.512045	1	0.140632
gi|6321571|ref|NP_011648.1|	PHB1	YGR132C	gi|6321571|ref|NP_011648.1|	287	0	0	0	0	0	0	8	2	0	2.5	#DIV/0!	-2.46	-4.1092	0.141354	0.65581	0.064475
gi|6321574|ref|NP_011651.1|	PRE9	YGR135W	gi|6321574|ref|NP_011651.1|	258	0	0	0	0	0	0	4	5	0	2.25	#DIV/0!	-2.511	-3.9678	0.157553	0.683762	0.069351
gi|6321587|ref|NP_011664.1|	RPL24B	YGR148C	gi|6321587|ref|NP_011664.1|	155	0	0	0	0	0	11	3	0	18	8	#DIV/0!	-1.324	-2.4328	0.563104	1	0.148408
gi|6321594|ref|NP_011671.1|	CYS4	YGR155W	gi|6321594|ref|NP_011671.1|	507	0	0	2	0	0.5	0	111	121	0	58	116	0.447	0.9139	1	0.745083	0.358868
gi|6321601|ref|NP_011678.1|	TIF4631	YGR162W	gi|6321601|ref|NP_011678.1|	952	0	0	0	0	0	1	78	9	0	22	#DIV/0!	-0.472	-0.8871	1	1	0.260799
gi|6321612|ref|NP_011689.1|	RBG2	YGR173W	gi|6321612|ref|NP_011689.1|	368	0	0	0	0	0	0	10	2	0	3	#DIV/0!	-2.211	-3.9199	0.163586	0.694399	0.071208
gi|6321617|ref|NP_011694.1|	PBP1	YGR178C	gi|6321617|ref|NP_011694.1|	722	0	0	0	0	0	0	20	1	2	5.75	#DIV/0!	-1.651	-2.736	0.440794	0.986908	0.128927
gi|6321619|ref|NP_011696.1|	RNR4	YGR180C	gi|6321619|ref|NP_011696.1|	345	0	0	0	0	0	0	12	8	0	5	#DIV/0!	-1.798	-3.2983	0.273654	0.841833	0.098003
gi|6321631|ref|NP_011708.1|	TDH3	YGR192C	gi|6321631|ref|NP_011708.1|	332	0	47	78	114	59.75	106	524	293	108	257.75	4.31381	-2.112	-29.1401	0	0.384067	0
gi|6321648|ref|NP_011725.1|	TRX2	YGR209C	gi|6321648|ref|NP_011725.1|	104	0	3	0	0	0.75	0	19	13	0	8	10.6667	-1.758	-3.7698	0.184469	0.726788	0.076893
gi|6321672|ref|NP_011749.1|	PHO81	YGR233C	gi|6321672|ref|NP_011749.1|	1178	0	0	0	0	0	0	36	1	0	9.25	#DIV/0!	-1.277	-2.3355	0.607107	1	0.154969
gi|6321673|ref|NP_011750.1|	YHB1	YGR234W	gi|6321673|ref|NP_011750.1|	399	0	0	0	0	0	0	53	4	1	14.5	#DIV/0!	-0.727	-1.1478	1	1	0.24203
gi|6321679|ref|NP_011756.1|	PFK1	YGR240C	gi|6321679|ref|NP_011756.1|	987	0	0	1	0	0.25	0	17	30	1	12	48	-0.885	-1.7265	0.924321	1	0.198741
gi|6321692|ref|NP_011769.1|	PUP2	YGR253C	gi|6321692|ref|NP_011769.1|	260	0	0	0	0	0	0	1	2	0	0.75	#DIV/0!	-3.284	-4.6034	0.100015	0.572602	0.049582
gi|6321693|ref|NP_011770.1|	ENO1	YGR254W	gi|6321693|ref|NP_011770.1|	437	0	0	0	0	0	1	15	1	0	4.25	#DIV/0!	-1.94	-3.5394	0.223128	0.781417	0.086684
gi|6321724|ref|NP_011801.1|	ZUO1	YGR285C	gi|6321724|ref|NP_011801.1|	433	0	0	0	0	0	0	2	1	0	0.75	#DIV/0!	-3.307	-4.7585	0.090799	0.551934	0.045621
gi|6321754|ref|NP_011830.1|	RPL8A	YHL033C	gi|6321754|ref|NP_011830.1|	256	0	1	4	2	1.75	7	2	0	9	4.5	2.57143	-2.781	-7.1098	0.028902	0.423819	0.005971
gi|6321772|ref|NP_011848.1|	RPS20	YHL015W	gi|6321772|ref|NP_011848.1|	121	0	3	2	0	1.25	0	22	10	0	8	6.4	-1.945	-4.776	0.089848	0.549775	0.045196
gi|6321786|ref|NP_011862.1|	RPL14B	YHL001W	gi|6321786|ref|NP_011862.1|	138	0	1	7	9	4.25	10	13	8	15	11.5	2.70588	-2.623	-9.7401	0.00066	0.404812	5.7e-05
gi|6321804|ref|NP_011880.1|	YSC84	YHR016C	gi|6321804|ref|NP_011880.1|	468	0	0	0	0	0	0	29	8	0	9.25	#DIV/0!	-1.098	-1.9461	0.80316	1	0.182513
gi|6321808|ref|NP_011884.1|	YHR020W	YHR020W	gi|6321808|ref|NP_011884.1|	688	0	0	0	0	0	0	107	85	0	48	#DIV/0!	0.214	0.4552	1	0.90841	0.340678
gi|6321812|ref|NP_011888.1|	MYO1	YHR023W	gi|6321812|ref|NP_011888.1|	1928	0	0	0	0	0	1	0	1	0	0.5	#DIV/0!	-3.586	-4.8859	0.084242	0.536386	0.0425
gi|6321814|ref|NP_011890.1|	THR1	YHR025W	gi|6321814|ref|NP_011890.1|	357	0	0	0	0	0	0	8	1	0	2.25	#DIV/0!	-2.511	-3.994	0.154375	0.678538	0.06844
gi|6321816|ref|NP_011892.1|	RPN1	YHR027C	gi|6321816|ref|NP_011892.1|	993	0	0	0	0	0	0	3	0	4	1.75	#DIV/0!	-2.717	-4.5459	0.10382	0.581252	0.051191
gi|6321823|ref|NP_011899.1|	PIH1	YHR034C	gi|6321823|ref|NP_011899.1|	344	0	0	0	0	0	0	2	3	0	1.25	#DIV/0!	-2.986	-4.4789	0.108546	0.591567	0.053084
gi|6321881|ref|NP_011957.1|	GAR1	YHR089C	gi|6321881|ref|NP_011957.1|	205	0	0	0	0	0	0	4	0	1	1.25	#DIV/0!	-2.972	-4.4671	0.109412	0.593552	0.053445
gi|6321900|ref|NP_011976.1|	GGA2	YHR108W	gi|6321900|ref|NP_011976.1|	585	0	0	1	0	0.25	0	23	4	0	6.75	27	-1.47	-2.5808	0.50054	1	0.138727
gi|6321913|ref|NP_011989.1|	LSM12	YHR121W	gi|6321913|ref|NP_011989.1|	187	0	0	0	0	0	4	8	0	0	3	#DIV/0!	-2.313	-3.9713	0.157124	0.683763	0.069351
gi|6321916|ref|NP_011992.1|	NDT80	YHR124W	gi|6321916|ref|NP_011992.1|	627	0	0	0	0	0	1	1	0	9	2.75	#DIV/0!	-2.439	-4.1799	0.134085	0.64217	0.06209
gi|6321968|ref|NP_012044.1|	ENO2	YHR174W	gi|6321968|ref|NP_012044.1|	437	0	10	52	39	25.25	19	367	298	4	172	6.81188	-1.646	-17.7132	0	0.38557	0
gi|6321977|ref|NP_012053.1|	GND1	YHR183W	gi|6321977|ref|NP_012053.1|	489	0	0	2	0	0.5	0	8	4	1	3.25	6.5	-2.474	-4.3896	0.115372	0.605808	0.055656
gi|6321994|ref|NP_012070.1|	RPN10	YHR200W	gi|6321994|ref|NP_012070.1|	268	0	0	0	0	0	0	1	1	0	0.5	#DIV/0!	-3.596	-5.1185	0.074223	0.511588	0.037138
gi|6322010|ref|NP_012086.1|	gag-pol	YHR214C-B	gi|6322010|ref|NP_012086.1|	1793	0	0	0	0	0	0	2	0	0	0.5	#DIV/0!	-3.228	-4.6059	0.099854	0.572602	0.049581
gi|6322049|ref|NP_012124.1|	CCT2	YIL142W	gi|6322049|ref|NP_012124.1|	527	0	0	0	0	0	0	5	1	0	1.5	#DIV/0!	-2.763	-4.198	0.132307	0.639037	0.061541
gi|6322058|ref|NP_012133.1|	RPL16A	YIL133C	gi|6322058|ref|NP_012133.1|	199	0	1	0	0	0.25	0	0	1	3	1	4	-3.028	-4.8152	0.087777	0.544493	0.044146
gi|6322062|ref|NP_012137.1|	TAO3	YIL129C	gi|6322062|ref|NP_012137.1|	2376	0	0	0	0	0	2	1	0	0	0.75	#DIV/0!	-3.348	-4.9489	0.081298	0.52916	0.040994
gi|6322097|ref|NP_012172.1|	LYS12	YIL094C	gi|6322097|ref|NP_012172.1|	371	0	0	1	0	0.25	0	61	78	0	34.75	139	-0.036	-0.0936	1	1	0.312657
gi|6322115|ref|NP_012190.1|	RPN2	YIL075C	gi|6322115|ref|NP_012190.1|	945	0	0	0	0	0	0	2	0	1	0.75	#DIV/0!	-3.26	-4.4026	0.114339	0.603724	0.055282
gi|6322119|ref|NP_012194.1|	MAM33	YIL070C	gi|6322119|ref|NP_012194.1|	266	0	0	0	0	0	0	20	0	1	5.25	#DIV/0!	-1.775	-3.1054	0.322671	0.89122	0.107809
gi|6322120|ref|NP_012195.1|	RPS24B	YIL069C	gi|6322120|ref|NP_012195.1|	135	0	0	9	9	4.5	16	6	15	3	10	2.22222	-2.862	-10.4175	0.000134	0.401703	1.3e-05
gi|6322138|ref|NP_012213.1|	MMF1	YIL051C	gi|6322138|ref|NP_012213.1|	145	0	1	0	0	0.25	0	3	7	0	2.5	10	-2.346	-3.6807	0.198407	0.747144	0.080505
gi|6322148|ref|NP_012223.1|	GVP36	YIL041W	gi|6322148|ref|NP_012223.1|	326	0	0	0	0	0	0	23	4	0	6.75	#DIV/0!	-1.446	-2.5799	0.500904	1	0.138727
gi|6322151|ref|NP_012226.1|	NOT3	YIL038C	gi|6322151|ref|NP_012226.1|	836	0	0	0	0	0	0	5	1	0	1.5	#DIV/0!	-2.782	-4.3666	0.117233	0.609317	0.056284
gi|6322153|ref|NP_012228.1|	CST6	YIL036W	gi|6322153|ref|NP_012228.1|	587	0	0	0	0	0	0	10	0	2	3	#DIV/0!	-2.211	-4.1253	0.139652	0.652553	0.063907
gi|6322167|ref|NP_012242.1|	TIM44	YIL022W	gi|6322167|ref|NP_012242.1|	431	2	0	0	1	0.75	0	2	3	0	1.25	1.66667	-3.239	-5.555	0.060431	0.476471	0.02809
gi|6322196|ref|NP_012271.1|	PAN1	YIR006C	gi|6322196|ref|NP_012271.1|	1480	0	0	0	0	0	0	97	6	1	26	#DIV/0!	-0.156	-0.326	1	1	0.298681
gi|6322271|ref|NP_012345.1|	RPS22A	YJL190C	gi|6322271|ref|NP_012345.1|	130	0	0	8	2	2.5	5	9	14	0	7	2.8	-2.656	-7.4595	0.021939	0.419374	0.003679
gi|6322284|ref|NP_012358.1|	RPL17B	YJL177W	gi|6322284|ref|NP_012358.1|	184	0	2	2	3	1.75	2	0	11	7	5	2.85714	-2.593	-6.6859	0.037338	0.431373	0.010077
gi|6322286|ref|NP_012359.1|	SWI3	YJL176C	gi|6322286|ref|NP_012359.1|	825	0	0	0	0	0	0	72	5	0	19.25	#DIV/0!	-0.441	-0.9024	1	1	0.259892
gi|6322288|ref|NP_012362.1|	RFA3	YJL173C	gi|6322288|ref|NP_012362.1|	122	0	0	0	0	0	0	8	6	0	3.5	#DIV/0!	-2.117	-3.7249	0.191341	0.737369	0.078766
gi|6322331|ref|NP_012405.1|	URA2	YJL130C	gi|6322331|ref|NP_012405.1|	2214	0	0	0	0	0	0	84	10	5	24.75	#DIV/0!	-0.322	-0.5765	1	1	0.282509
gi|6322350|ref|NP_012424.1|	CCT7	YJL111W	gi|6322350|ref|NP_012424.1|	550	0	0	0	0	0	0	16	6	1	5.75	#DIV/0!	-1.628	-2.6024	0.491862	1	0.137376
gi|6322379|ref|NP_012453.1|	IML2	YJL082W	gi|6322379|ref|NP_012453.1|	731	0	0	0	0	0	0	5	4	0	2.25	#DIV/0!	-2.514	-4.4089	0.113843	0.602344	0.055034
gi|6322380|ref|NP_012454.1|	ARP4	YJL081C	gi|6322380|ref|NP_012454.1|	489	0	0	0	0	0	787	633	216	1453	772.25	#DIV/0!	1.475	3.0156	0.541335	0.150097	0.390979
gi|6322385|ref|NP_012459.1|	NET1	YJL076W	gi|6322385|ref|NP_012459.1|	1189	0	0	0	0	0	1	7	0	1	2.25	#DIV/0!	-2.616	-4.1439	0.137721	0.649326	0.063342
gi|6322395|ref|NP_012469.1|	MPM1	YJL066C	gi|6322395|ref|NP_012469.1|	252	0	0	0	0	0	0	1	0	1	0.5	#DIV/0!	-3.503	-4.7752	0.089891	0.549775	0.045196
gi|6322409|ref|NP_012483.1|	TDH1	YJL052W	gi|6322409|ref|NP_012483.1|	332	0	0	0	9	2.25	8	39	70	0	29.25	13	-1.306	-4.5315	0.104808	0.583151	0.051542
gi|6322420|ref|NP_012494.1|	NSP1	YJL041W	gi|6322420|ref|NP_012494.1|	823	0	0	0	0	0	0	172	5	0	44.25	#DIV/0!	0.388	0.7736	1	0.795888	0.353887
gi|6322426|ref|NP_012500.1|	KAR2	YJL034W	gi|6322426|ref|NP_012500.1|	682	0	0	0	0	0	0	3	0	0	0.75	#DIV/0!	-2.936	-4.3035	0.122572	0.620118	0.058206
gi|6322446|ref|NP_012520.1|	CCT3	YJL014W	gi|6322446|ref|NP_012520.1|	534	0	0	0	0	0	0	13	7	0	5	#DIV/0!	-1.831	-3.1769	0.303549	0.872456	0.104014
gi|6322452|ref|NP_012526.1|	CCT8	YJL008C	gi|6322452|ref|NP_012526.1|	568	0	0	0	0	0	0	40	7	5	13	#DIV/0!	-0.776	-1.1818	1	1	0.239528
gi|6322468|ref|NP_012542.1|	TDH2	YJR009C	gi|6322468|ref|NP_012542.1|	332	0	0	114	73	46.75	0	45	309	2	89	1.90374	-2.93	-34.9774	0	0.383352	0
gi|6322487|ref|NP_012560.1|	gag-pol	YJR027W	gi|6322487|ref|NP_012560.1|	1755	0	0	0	0	0	0	2	0	0	0.5	#DIV/0!	-3.283	-4.6294	0.098366	0.569001	0.048904
gi|6322489|ref|NP_012562.1|	gag-pol	YJR029W	gi|6322489|ref|NP_012562.1|	1755	0	0	0	0	0	0	1	0	0	0.25	#DIV/0!	-3.518	-5.0384	0.077418	0.519634	0.038942
gi|6322491|ref|NP_012565.1|	GEA1	YJR031C	gi|6322491|ref|NP_012565.1|	1408	0	0	0	0	0	0	4	1	2	1.75	#DIV/0!	-2.856	-4.521	0.105538	0.585066	0.051894
gi|6322505|ref|NP_012579.1|	SSC1	YJR045C	gi|6322505|ref|NP_012579.1|	654	0	1	4	12	4.25	0	30	33	6	17.25	4.05882	-2.195	-7.9143	0.013945	0.415019	0.001815
gi|6322524|ref|NP_012598.1|	CCT5	YJR064W	gi|6322524|ref|NP_012598.1|	562	0	0	0	0	0	0	17	2	0	4.75	#DIV/0!	-1.854	-3.5395	0.223109	0.781417	0.086684
gi|6322528|ref|NP_012602.1|	RFC2	YJR068W	gi|6322528|ref|NP_012602.1|	353	0	0	0	0	0	0	4	0	2	1.5	#DIV/0!	-2.783	-4.3294	0.120339	0.615748	0.057431
gi|6322532|ref|NP_012606.1|	NPA3	YJR072C	gi|6322532|ref|NP_012606.1|	385	0	0	0	0	0	0	16	2	1	4.75	#DIV/0!	-1.828	-2.871	0.39375	0.953147	0.121082
gi|6322537|ref|NP_012611.1|	MIR1	YJR077C	gi|6322537|ref|NP_012611.1|	311	0	0	0	0	0	0	2	1	0	0.75	#DIV/0!	-3.299	-4.7878	0.089216	0.548173	0.044879
gi|6322563|ref|NP_012637.1|	URA8	YJR103W	gi|6322563|ref|NP_012637.1|	564	0	0	0	0	0	0	2	1	0	0.75	#DIV/0!	-3.163	-4.5452	0.103867	0.581252	0.051192
gi|6322581|ref|NP_012655.1|	ATP2	YJR121W	gi|6322581|ref|NP_012655.1|	511	0	0	0	0	0	0	207	306	3	129	#DIV/0!	1.231	3.8548	0.183654	0.066057	0.390387
gi|6322583|ref|NP_012657.1|	RPS5	YJR123W	gi|6322583|ref|NP_012657.1|	225	0	9	15	3	6.75	29	47	35	0	27.75	4.11111	-2.178	-10.3536	0.000157	0.401997	1.5e-05
gi|6322585|ref|NP_012659.1|	ENT3	YJR125C	gi|6322585|ref|NP_012659.1|	408	0	0	0	0	0	0	6	5	0	2.75	#DIV/0!	-2.364	-3.9904	0.154806	0.679404	0.068591
gi|6322604|ref|NP_012678.1|	MGM101	YJR144W	gi|6322604|ref|NP_012678.1|	269	0	0	0	0	0	0	4	0	1	1.25	#DIV/0!	-2.912	-4.1384	0.138288	0.65013	0.063483
gi|6322605|ref|NP_012679.1|	RPS4A	YJR145C	gi|6322605|ref|NP_012679.1|	261	0	2	1	3	1.5	19	24	5	2	12.5	8.33333	-1.517	-3.525	0.225839	0.784511	0.08725
gi|6322638|ref|NP_012711.1|	TRP3	YKL211C	gi|6322638|ref|NP_012711.1|	484	0	0	0	0	0	0	21	2	0	5.75	#DIV/0!	-1.637	-3.0682	0.333081	0.901183	0.109862
gi|6322652|ref|NP_012725.1|	YKT6	YKL196C	gi|6322652|ref|NP_012725.1|	200	0	0	0	0	0	0	77	77	0	38.5	#DIV/0!	0.176	0.3456	1	0.944686	0.335594
gi|6322666|ref|NP_012739.1|	FAS1	YKL182W	gi|6322666|ref|NP_012739.1|	2051	0	2	0	5	1.75	0	14	2	1	4.25	2.42857	-2.872	-7.2152	0.026773	0.42233	0.005178
gi|6322667|ref|NP_012740.1|	PRS1	YKL181W	gi|6322667|ref|NP_012740.1|	427	0	0	0	0	0	0	2	1	1	1	#DIV/0!	-3.306	-4.6769	0.095466	0.562563	0.04768
gi|6322668|ref|NP_012741.1|	RPL17A	YKL180W	gi|6322668|ref|NP_012741.1|	184	0	2	2	3	1.75	2	17	11	7	9.25	5.28571	-2.032	-5.3307	0.066847	0.492849	0.032602
gi|6322697|ref|NP_012770.1|	GPM1	YKL152C	gi|6322697|ref|NP_012770.1|	247	14	15	24	10	15.75	8	211	165	0	96	6.09524	-1.773	-11.0758	2.6e-05	0.398657	3e-06
gi|6322704|ref|NP_012777.1|	RPT1	YKL145W	gi|6322704|ref|NP_012777.1|	467	0	0	0	0	0	0	2	0	1	0.75	#DIV/0!	-3.329	-4.8541	0.085801	0.539881	0.043215
gi|6322709|ref|NP_012782.1|	TGL1	YKL140W	gi|6322709|ref|NP_012782.1|	548	0	0	0	0	0	0	1	0	1	0.5	#DIV/0!	-3.616	-5.3224	0.067109	0.493192	0.03269
gi|6322723|ref|NP_012796.1|	YPK1	YKL126W	gi|6322723|ref|NP_012796.1|	680	0	0	0	0	0	0	49	28	0	19.25	#DIV/0!	-0.417	-0.733	1	1	0.271828
gi|6322745|ref|NP_012818.1|	GFA1	YKL104C	gi|6322745|ref|NP_012818.1|	717	0	0	0	0	0	1	36	26	1	16	#DIV/0!	-0.674	-1.3726	1	1	0.225344
gi|6322769|ref|NP_012842.1|	TEF4	YKL081W	gi|6322769|ref|NP_012842.1|	412	0	0	0	0	0	0	5	8	2	3.75	#DIV/0!	-2.128	-3.6861	0.197528	0.74616	0.080329
gi|6322770|ref|NP_012843.1|	VMA5	YKL080W	gi|6322770|ref|NP_012843.1|	392	0	0	0	0	0	0	48	24	0	18	#DIV/0!	-0.562	-1.0697	1	1	0.247631
gi|6322783|ref|NP_012856.1|	YNK1	YKL067W	gi|6322783|ref|NP_012856.1|	153	0	0	0	0	0	1	5	1	0	1.75	#DIV/0!	-2.888	-4.6095	0.099624	0.571998	0.049468
gi|6322790|ref|NP_012863.1|	FBA1	YKL060C	gi|6322790|ref|NP_012863.1|	359	1	5	1	4	2.75	7	94	64	0	41.25	15	-0.807	-2.3596	0.596003	1	0.153243
gi|6322794|ref|NP_012867.1|	TMA19	YKL056C	gi|6322794|ref|NP_012867.1|	167	0	0	0	0	0	0	4	16	0	5	#DIV/0!	-1.689	-2.8132	0.413334	0.967383	0.12433
gi|6322823|ref|NP_012896.1|	MAE1	YKL029C	gi|6322823|ref|NP_012896.1|	669	0	0	0	0	0	0	8	1	0	2.25	#DIV/0!	-2.51	-4.0878	0.143659	0.659921	0.065193
gi|6322838|ref|NP_012911.1|	URB1	YKL014C	gi|6322838|ref|NP_012911.1|	1764	0	0	0	0	0	0	10	0	1	2.75	#DIV/0!	-2.264	-3.8771	0.169227	0.703448	0.072791
gi|6322847|ref|NP_012920.1|	RPL14A	YKL006W	gi|6322847|ref|NP_012920.1|	138	0	1	7	9	4.25	10	13	8	15	11.5	2.70588	-2.599	-9.3953	0.001384	0.406384	0.000117
gi|6322853|ref|NP_012926.1|	VPS1	YKR001C	gi|6322853|ref|NP_012926.1|	704	0	0	0	0	0	0	111	41	0	38	#DIV/0!	0.196	0.4014	1	0.925324	0.338368
gi|6322870|ref|NP_012943.1|	YKR018C	YKR018C	gi|6322870|ref|NP_012943.1|	725	0	0	0	0	0	0	7	11	0	4.5	#DIV/0!	-1.832	-2.9664	0.363229	0.927769	0.115489
gi|6322901|ref|NP_012974.1|	NAP1	YKR048C	gi|6322901|ref|NP_012974.1|	417	0	0	2	2	1	0	7	1	0	2	2	-3.064	-6.0131	0.050144	0.45196	0.019702
gi|6322912|ref|NP_012985.1|	TIF1	YKR059W	gi|6322912|ref|NP_012985.1|	395	0	1	2	2	1.25	0	103	357	3	115.75	92.6	0.8	1.7073	1	0.462437	0.379239
gi|6322978|ref|NP_013050.1|	COF1	YLL050C	gi|6322978|ref|NP_013050.1|	143	0	2	2	5	2.25	0	1	9	0	2.5	1.11111	-3.372	-7.6362	0.018633	0.417516	0.00282
gi|6322984|ref|NP_013055.1|	RPL8B	YLL045C	gi|6322984|ref|NP_013055.1|	256	0	1	4	2	1.75	7	30	31	9	19.25	11	-1.395	-4.1649	0.135584	0.645332	0.062644
gi|6322988|ref|NP_013060.1|	VPS13	YLL040C	gi|6322988|ref|NP_013060.1|	3144	0	0	0	0	0	0	28	5	2	8.75	#DIV/0!	-1.275	-2.1501	0.696797	1	0.16791
gi|6322989|ref|NP_013061.1|	UBI4	YLL039C	gi|6322989|ref|NP_013061.1|	76	0	0	4	5	2.25	0	24	9	5	9.5	4.22222	-2.286	-6.8488	0.034146	0.428155	0.008335
gi|6323002|ref|NP_013074.1|	HSP104	YLL026W	gi|6323002|ref|NP_013074.1|	908	0	0	1	1	0.5	0	39	27	0	16.5	33	-0.724	-1.369	1	1	0.225344
gi|6323004|ref|NP_013076.1|	SSA2	YLL024C	gi|6323004|ref|NP_013076.1|	639	3	1	7	1	3	1	82	112	95	72.5	24.1667	-0.404	-1.2859	1	1	0.231667
gi|6323011|ref|NP_013083.1|	DPS1	YLL018C	gi|6323011|ref|NP_013083.1|	557	0	0	0	0	0	0	3	3	0	1.5	#DIV/0!	-2.827	-4.1233	0.139862	0.653365	0.064048
gi|6323016|ref|NP_013088.1|	PUF3	YLL013C	gi|6323016|ref|NP_013088.1|	879	0	0	0	0	0	0	22	1	0	5.75	#DIV/0!	-1.613	-2.9841	0.35781	0.923341	0.114536
gi|6323028|ref|NP_013100.1|	DNM1	YLL001W	gi|6323028|ref|NP_013100.1|	757	0	0	0	0	0	0	51	12	0	15.75	#DIV/0!	-0.647	-1.2573	1	1	0.233874
gi|6323045|ref|NP_013117.1|	MEU1	YLR017W	gi|6323045|ref|NP_013117.1|	337	0	0	0	0	0	0	4	1	0	1.25	#DIV/0!	-2.899	-4.2848	0.124222	0.623811	0.05886
gi|6323053|ref|NP_013125.1|	SNF7	YLR025W	gi|6323053|ref|NP_013125.1|	240	0	3	0	0	0.75	0	2	1	0	0.75	1	-3.819	-6.2427	0.045721	0.443376	0.01604
gi|6323057|ref|NP_013129.1|	RPL15A	YLR029C	gi|6323057|ref|NP_013129.1|	204	0	0	0	0	0	0	3	0	19	5.5	#DIV/0!	-1.699	-2.9655	0.363506	0.927768	0.115489
gi|6323061|ref|NP_013133.1|	RSC58	YLR033W	gi|6323061|ref|NP_013133.1|	502	0	0	0	0	0	0	15	1	0	4	#DIV/0!	-1.932	-3.3951	0.252018	0.81708	0.093289
gi|6323072|ref|NP_013144.1|	TRX1	YLR043C	gi|6323072|ref|NP_013144.1|	103	0	1	0	0	0.25	0	10	5	0	3.75	15	-2.022	-3.5606	0.219203	0.776282	0.085749
gi|6323073|ref|NP_013145.1|	PDC1	YLR044C	gi|6323073|ref|NP_013145.1|	563	1	4	39	0	11	7	191	105	29	83	7.54545	-1.562	-10.0644	0.000313	0.403322	2.8e-05
gi|6323077|ref|NP_013149.1|	RPS0B	YLR048W	gi|6323077|ref|NP_013149.1|	252	2	0	5	5	3	1	49	29	2	20.25	6.75	-1.728	-5.8826	0.052808	0.457848	0.021961
gi|6323081|ref|NP_013153.1|	IES3	YLR052W	gi|6323081|ref|NP_013153.1|	250	0	0	0	0	0	1033	953	189	2217	1098	#DIV/0!	1.716	5.0331	0.044258	0.020989	0.386759
gi|6323087|ref|NP_013159.1|	SHM2	YLR058C	gi|6323087|ref|NP_013159.1|	469	0	1	0	0	0.25	0	44	61	0	26.25	105	-0.138	-0.2641	1	1	0.302345
gi|6323090|ref|NP_013162.1|	RPL22A	YLR061W	gi|6323090|ref|NP_013162.1|	121	0	0	11	18	7.25	1	5	14	0	5	0.689655	-3.951	-14.1306	0	0.388442	0
gi|6323104|ref|NP_013176.1|	RPL10	YLR075W	gi|6323104|ref|NP_013176.1|	221	0	1	2	2	1.25	21	47	1	27	24	19.2	-0.725	-1.7101	0.933564	1	0.200001
gi|6323125|ref|NP_013197.1|	KIN2	YLR096W	gi|6323125|ref|NP_013197.1|	1147	0	0	0	0	0	0	1	1	0	0.5	#DIV/0!	-3.32	-4.6948	0.094409	0.560274	0.047241
gi|6323135|ref|NP_013207.1|	MDN1	YLR106C	gi|6323135|ref|NP_013207.1|	4910	0	0	0	0	0	0	81	1	1	20.75	#DIV/0!	-0.544	-1.2019	1	1	0.237961
gi|6323138|ref|NP_013210.1|	AHP1	YLR109W	gi|6323138|ref|NP_013210.1|	176	0	0	6	0	1.5	0	8	6	0	3.5	2.33333	-2.979	-6.7956	0.035197	0.42912	0.008861
gi|6323142|ref|NP_013214.1|	HOG1	YLR113W	gi|6323142|ref|NP_013214.1|	435	0	0	0	0	0	0	35	4	0	9.75	#DIV/0!	-1.249	-2.356	0.597653	1	0.15353
gi|6323147|ref|NP_013219.1|	APT1	YLR118C	gi|6323147|ref|NP_013219.1|	227	0	0	0	0	0	0	1	0	1	0.5	#DIV/0!	-3.565	-4.751	0.091212	0.552478	0.045728
gi|6323179|ref|NP_013251.1|	STM1	YLR150W	gi|6323179|ref|NP_013251.1|	273	0	9	10	8	6.75	0	2	4	0	1.5	0.222222	-4.87	-12.0619	2e-06	0.394444	0
gi|6323182|ref|NP_013254.1|	ACS2	YLR153C	gi|6323182|ref|NP_013254.1|	683	0	0	0	0	0	1	12	0	0	3.25	#DIV/0!	-2.182	-3.876	0.169375	0.703448	0.072791
gi|6323204|ref|NP_013276.1|	CBF5	YLR175W	gi|6323204|ref|NP_013276.1|	483	0	0	0	0	0	0	13	0	2	3.75	#DIV/0!	-2.048	-3.4724	0.23606	0.798045	0.089739
gi|6323209|ref|NP_013281.1|	SAM1	YLR180W	gi|6323209|ref|NP_013281.1|	382	0	1	1	1	0.75	0	61	44	0	26.25	35	-0.223	-0.4229	1	1	0.292512
gi|6323226|ref|NP_013298.1|	NOP56	YLR197W	gi|6323226|ref|NP_013298.1|	504	0	0	0	0	0	5	99	28	15	36.75	#DIV/0!	0.109	0.2125	1	0.985971	0.329156
gi|6323272|ref|NP_013344.1|	GPN3	YLR243W	gi|6323272|ref|NP_013344.1|	272	0	0	0	0	0	0	8	2	0	2.5	#DIV/0!	-2.358	-3.994	0.154375	0.678538	0.06844
gi|6323278|ref|NP_013350.1|	YEF3	YLR249W	gi|6323278|ref|NP_013350.1|	1044	0	1	2	1	1	3	21	22	50	24	24	-0.52	-1.2065	1	1	0.237647
gi|6323288|ref|NP_013360.1|	HSP60	YLR259C	gi|6323288|ref|NP_013360.1|	572	0	18	8	8	8.5	2	37	32	26	24.25	2.85294	-2.554	-13.5702	0	0.389652	0
gi|6323324|ref|NP_013396.1|	GSP1	YLR293C	gi|6323324|ref|NP_013396.1|	219	0	4	0	0	1	0	5	3	1	2.25	2.25	-3.211	-6.2606	0.045383	0.442815	0.015783
gi|6323335|ref|NP_013407.1|	ACO1	YLR304C	gi|6323335|ref|NP_013407.1|	778	0	1	0	0	0.25	0	7	0	1	2	8	-2.518	-3.6387	0.205409	0.757063	0.082279
gi|6323346|ref|NP_013418.1|	CDC3	YLR314C	gi|6323346|ref|NP_013418.1|	520	0	0	0	0	0	0	21	15	0	9	#DIV/0!	-1.251	-2.3166	0.615909	1	0.156414
gi|6323357|ref|NP_013429.1|	RPL38	YLR325C	gi|6323357|ref|NP_013429.1|	78	0	0	2	2	1	11	5	12	7	8.75	8.75	-1.693	-3.7643	0.185294	0.728699	0.07723
gi|6323365|ref|NP_013437.1|	RPS25B	YLR333C	gi|6323365|ref|NP_013437.1|	108	0	1	2	2	1.25	2	1	3	0	1.5	1.2	-3.495	-6.2682	0.045241	0.442538	0.015656
gi|6323367|ref|NP_013439.1|	NUP2	YLR335W	gi|6323367|ref|NP_013439.1|	720	0	0	0	0	0	0	21	1	0	5.5	#DIV/0!	-1.606	-2.7006	0.453888	0.996566	0.131267
gi|6323371|ref|NP_013444.1|	RPP0	YLR340W	gi|6323371|ref|NP_013444.1|	312	0	6	4	8	4.5	0	13	5	0	4.5	1	-3.499	-11.2173	1.8e-05	0.398025	2e-06
gi|6323374|ref|NP_013446.1|	FKS1	YLR342W	gi|6323374|ref|NP_013446.1|	1876	0	0	0	0	0	0	6	1	0	1.75	#DIV/0!	-2.683	-4.3603	0.117751	0.610733	0.056537
gi|6323376|ref|NP_013448.1|	RPL26A	YLR344W	gi|6323376|ref|NP_013448.1|	127	0	1	1	1	0.75	0	4	0	2	1.5	2	-2.913	-4.9604	0.08078	0.527757	0.040697
gi|6323387|ref|NP_013459.1|	ILV5	YLR355C	gi|6323387|ref|NP_013459.1|	395	0	0	0	0	0	0	7	0	1	2	#DIV/0!	-2.576	-4.3038	0.122546	0.620118	0.058206
gi|6323389|ref|NP_013461.1|	RSC2	YLR357W	gi|6323389|ref|NP_013461.1|	889	0	0	0	0	0	0	8	3	0	2.75	#DIV/0!	-2.332	-3.9592	0.158615	0.686399	0.069811
gi|6323394|ref|NP_013466.1|	STE11	YLR362W	gi|6323394|ref|NP_013466.1|	717	0	0	0	0	0	0	1	0	1	0.5	#DIV/0!	-3.615	-5.1005	0.07492	0.513238	0.037514
gi|6323402|ref|NP_013474.1|	ARC18	YLR370C	gi|6323402|ref|NP_013474.1|	178	0	0	0	0	0	0	4	3	0	1.75	#DIV/0!	-2.755	-4.6769	0.095466	0.562563	0.04768
gi|6323412|ref|NP_013484.1|	CSR1	YLR380W	gi|6323412|ref|NP_013484.1|	408	0	0	0	0	0	0	26	3	0	7.25	#DIV/0!	-1.302	-2.2993	0.624035	1	0.157576
gi|6323429|ref|NP_013501.1|	AFG2	YLR397C	gi|6323429|ref|NP_013501.1|	780	0	0	0	0	0	0	2	1	0	0.75	#DIV/0!	-3.328	-4.7113	0.093451	0.558012	0.046805
gi|6323442|ref|NP_013514.1|	VIP1	YLR410W	gi|6323442|ref|NP_013514.1|	1146	0	0	0	0	0	0	11	2	0	3.25	#DIV/0!	-2.204	-4.0577	0.146988	0.665751	0.06621
gi|6323465|ref|NP_013537.1|	CNA1	YLR433C	gi|6323465|ref|NP_013537.1|	553	0	0	0	0	0	0	0	1	5	1.5	#DIV/0!	-2.797	-3.9144	0.164297	0.695296	0.071365
gi|6323474|ref|NP_013546.1|	RPS1A	YLR441C	gi|6323474|ref|NP_013546.1|	255	0	2	2	1	1.25	7	18	3	6	8.5	6.8	-1.851	-4.1104	0.141226	0.65581	0.064475
gi|6323475|ref|NP_013547.1|	SIR3	YLR442C	gi|6323475|ref|NP_013547.1|	978	0	0	0	0	0	0	1	2	0	0.75	#DIV/0!	-3.328	-5.042	0.077269	0.519197	0.038846
gi|6323480|ref|NP_013552.1|	VMA6	YLR447C	gi|6323480|ref|NP_013552.1|	345	0	0	0	0	0	0	39	10	0	12.25	#DIV/0!	-0.929	-1.6094	0.990696	1	0.207586
gi|6323481|ref|NP_013553.1|	RPL6B	YLR448W	gi|6323481|ref|NP_013553.1|	176	0	1	1	0	0.5	1	4	0	1	1.5	3	-2.977	-4.6805	0.095252	0.561988	0.04757
gi|6323511|ref|NP_013582.1|	TUB3	YML124C	gi|6323511|ref|NP_013582.1|	445	0	0	0	0	0	0	72	18	7	24.25	#DIV/0!	-0.316	-0.6935	1	1	0.27446
gi|6323547|ref|NP_013618.1|	PRE8	YML092C	gi|6323547|ref|NP_013618.1|	250	0	0	0	0	0	0	21	13	0	8.5	#DIV/0!	-1.236	-2.2372	0.65375	1	0.161674
gi|6323554|ref|NP_013625.1|	TUB1	YML085C	gi|6323554|ref|NP_013625.1|	447	0	0	0	0	0	0	109	76	6	47.75	#DIV/0!	0.343	0.6704	1	0.833758	0.349813
gi|6323567|ref|NP_013638.1|	RPL6A	YML073C	gi|6323567|ref|NP_013638.1|	176	0	1	1	0	0.5	1	0	0	1	0.5	1	-3.398	-4.7619	0.090613	0.551392	0.045515
gi|6323577|ref|NP_013648.1|	RPS1B	YML063W	gi|6323577|ref|NP_013648.1|	255	0	5	2	1	2	7	11	3	6	6.75	3.375	-2.498	-6.58	0.039372	0.433775	0.011346
gi|6323597|ref|NP_013668.1|	gag-pol	YML045W	gi|6323597|ref|NP_013668.1|	1755	0	0	0	0	0	0	0	0	0	0	#DIV/0!	-3.498	-4.8799	0.084533	0.53688	0.042602
gi|6323613|ref|NP_013684.1|	TSA1	YML028W	gi|6323613|ref|NP_013684.1|	196	0	0	9	9	4.5	0	3	9	0	3	0.666667	-3.918	-11.9731	3e-06	0.394794	0
gi|6323615|ref|NP_013686.1|	RPS18B	YML026C	gi|6323615|ref|NP_013686.1|	146	0	4	0	0	1	5	28	5	14	13	13	-1.512	-3.5252	0.225801	0.784511	0.08725
gi|6323619|ref|NP_013690.1|	APT1	YML022W	gi|6323619|ref|NP_013690.1|	187	0	0	0	0	0	0	2	1	0	0.75	#DIV/0!	-3.368	-4.6693	0.09592	0.563718	0.047901
gi|6323625|ref|NP_013696.1|	PPZ1	YML016C	gi|6323625|ref|NP_013696.1|	692	0	0	0	0	0	0	1	0	3	1	#DIV/0!	-3.138	-4.5515	0.103439	0.580623	0.051075
gi|6323632|ref|NP_013703.1|	SPT5	YML010W	gi|6323632|ref|NP_013703.1|	1063	0	0	0	0	0	0	15	1	1	4.25	#DIV/0!	-1.964	-3.6298	0.206929	0.759063	0.082638
gi|6323676|ref|NP_013747.1|	ARP9	YMR033W	gi|6323676|ref|NP_013747.1|	467	0	0	0	0	0	0	5	1	0	1.5	#DIV/0!	-2.791	-4.2854	0.124169	0.623068	0.058729
gi|6323688|ref|NP_013759.1|	gag-pol	YMR045C	gi|6323688|ref|NP_013759.1|	1755	0	0	0	0	0	0	0	0	0	0	#DIV/0!	-3.614	-4.9746	0.080148	0.526369	0.040402
gi|6323691|ref|NP_013762.1|	NUP116	YMR047C	gi|6323691|ref|NP_013762.1|	1113	0	0	4	0	1	0	8	1	0	2.25	2.25	-3.114	-6.3924	0.042911	0.438776	0.013872
gi|6323693|ref|NP_013764.1|	ERB1	YMR049C	gi|6323693|ref|NP_013764.1|	807	0	0	0	0	0	1	1	0	0	0.5	#DIV/0!	-3.578	-4.6798	0.095293	0.561988	0.04757
gi|6323694|ref|NP_013765.1|	gag-pol	YMR050C	gi|6323694|ref|NP_013765.1|	1755	0	0	0	0	0	0	0	0	0	0	#DIV/0!	-3.539	-4.9129	0.082958	0.532969	0.041793
gi|6323720|ref|NP_013791.1|	RCO1	YMR075W	gi|6323720|ref|NP_013791.1|	684	0	0	0	0	0	1	1	0	0	0.5	#DIV/0!	-3.611	-4.8498	0.086016	0.540387	0.043318
gi|6323738|ref|NP_013809.1|	NPL6	YMR091C	gi|6323738|ref|NP_013809.1|	435	0	0	0	0	0	0	12	1	0	3.25	#DIV/0!	-2.19	-3.7201	0.192094	0.73834	0.078938
gi|6323755|ref|NP_013826.1|	ILV2	YMR108W	gi|6323755|ref|NP_013826.1|	687	0	0	0	0	0	0	56	10	0	16.5	#DIV/0!	-0.657	-1.309	1	1	0.230088
gi|6323763|ref|NP_013834.1|	ASC1	YMR116C	gi|6323763|ref|NP_013834.1|	319	0	7	0	1	2	0	24	35	0	14.75	7.375	-1.736	-5.0274	0.077877	0.520512	0.039135
gi|6323791|ref|NP_013862.1|	RPL13B	YMR142C	gi|6323791|ref|NP_013862.1|	199	1	9	10	4	6	2	3	2	0	1.75	0.291667	-4.626	-12.0772	2e-06	0.394394	0
gi|6323794|ref|NP_013865.1|	NDE1	YMR145C	gi|6323794|ref|NP_013865.1|	560	0	0	0	0	0	0	8	0	1	2.25	#DIV/0!	-2.472	-4.0774	0.144798	0.662409	0.065627
gi|6323795|ref|NP_013866.1|	TIF34	YMR146C	gi|6323795|ref|NP_013866.1|	347	0	0	0	0	0	0	9	0	1	2.5	#DIV/0!	-2.383	-3.8588	0.171713	0.707115	0.073433
gi|6323826|ref|NP_013897.1|	DDR48	YMR173W	gi|6323826|ref|NP_013897.1|	430	0	0	0	0	0	0	2	5	0	1.75	#DIV/0!	-2.747	-4.3573	0.117999	0.610733	0.056538
gi|6323840|ref|NP_013911.1|	HSC82	YMR186W	gi|6323840|ref|NP_013911.1|	705	0	1	8	2	2.75	8	161	147	5	80.25	29.1818	-0.224	-0.8615	1	1	0.262609
gi|6323861|ref|NP_013932.1|	PFK2	YMR205C	gi|6323861|ref|NP_013932.1|	959	0	0	0	0	0	0	87	16	2	26.25	#DIV/0!	-0.059	-0.117	1	1	0.311188
gi|6323873|ref|NP_013944.1|	GUA1	YMR217W	gi|6323873|ref|NP_013944.1|	525	0	0	0	0	0	0	2	3	0	1.25	#DIV/0!	-2.965	-4.8038	0.088371	0.54606	0.044459
gi|6323891|ref|NP_013962.1|	RNA1	YMR235C	gi|6323891|ref|NP_013962.1|	407	0	0	0	0	0	0	29	9	0	9.5	#DIV/0!	-1.203	-2.1848	0.679462	1	0.165522
gi|6323903|ref|NP_013974.1|	FAA4	YMR246W	gi|6323903|ref|NP_013974.1|	694	0	0	0	0	0	2	12	0	6	5	#DIV/0!	-1.857	-3.5446	0.222158	0.779358	0.08631
gi|6323947|ref|NP_014017.1|	HAS1	YMR290C	gi|6323947|ref|NP_014017.1|	505	0	0	0	0	0	0	5	2	0	1.75	#DIV/0!	-2.765	-4.4547	0.110334	0.594885	0.053687
gi|6323968|ref|NP_014039.1|	PSE1	YMR308C	gi|6323968|ref|NP_014039.1|	1089	0	0	0	0	0	0	87	7	0	23.5	#DIV/0!	-0.214	-0.4398	1	1	0.291421
gi|6323974|ref|NP_014045.1|	PRE5	YMR314W	gi|6323974|ref|NP_014045.1|	234	0	0	0	0	0	0	9	1	0	2.5	#DIV/0!	-2.329	-3.974	0.156794	0.682887	0.069198
gi|6323975|ref|NP_014046.1|	YMR315W	YMR315W	gi|6323975|ref|NP_014046.1|	349	0	0	0	0	0	0	5	1	0	1.5	#DIV/0!	-2.788	-4.4947	0.107402	0.588945	0.052605
gi|6324014|ref|NP_014084.1|	ATP11	YNL315C	gi|6324014|ref|NP_014084.1|	318	0	0	0	0	0	0	2	2	0	1	#DIV/0!	-3.101	-4.5616	0.102758	0.578745	0.050727
gi|6324027|ref|NP_014097.1|	RPS19B	YNL302C	gi|6324027|ref|NP_014097.1|	144	0	3	25	1	7.25	1	18	14	0	8.25	1.13793	-3.457	-14.0636	0	0.388572	0
gi|6324039|ref|NP_014109.1|	RFC3	YNL290W	gi|6324039|ref|NP_014109.1|	340	0	0	0	0	0	0	6	0	3	2.25	#DIV/0!	-2.43	-3.9754	0.156623	0.682888	0.069198
gi|6324041|ref|NP_014111.1|	CAF40	YNL288W	gi|6324041|ref|NP_014111.1|	373	0	0	0	0	0	0	1	1	0	0.5	#DIV/0!	-3.584	-4.4264	0.112483	0.599606	0.054541
gi|6324058|ref|NP_014128.1|	BNI1	YNL271C	gi|6324058|ref|NP_014128.1|	1953	0	0	0	0	0	0	14	3	0	4.25	#DIV/0!	-1.926	-3.4365	0.24333	0.806464	0.091302
gi|6324085|ref|NP_014155.1|	SUI1	YNL244C	gi|6324085|ref|NP_014155.1|	108	0	0	0	0	0	0	2	1	0	0.75	#DIV/0!	-3.355	-5.2775	0.068562	0.497039	0.033665
gi|6324086|ref|NP_014156.1|	SLA2	YNL243W	gi|6324086|ref|NP_014156.1|	968	0	0	0	0	0	0	21	6	0	6.75	#DIV/0!	-1.462	-2.5092	0.530136	1	0.143382
gi|6324098|ref|NP_014168.1|	PDR16	YNL231C	gi|6324098|ref|NP_014168.1|	351	0	0	0	0	0	0	41	5	0	11.5	#DIV/0!	-1.047	-1.9498	0.80117	1	0.182204
gi|6324114|ref|NP_014184.1|	IES2	YNL215W	gi|6324114|ref|NP_014184.1|	320	0	0	0	0	0	832	725	216	1600	843.25	#DIV/0!	1.439	3.8744	0.179049	0.064697	0.390333
gi|6324117|ref|NP_014187.1|	VID27	YNL212W	gi|6324117|ref|NP_014187.1|	782	0	0	0	0	0	0	9	4	0	3.25	#DIV/0!	-2.154	-3.7286	0.190763	0.736399	0.078594
gi|6324120|ref|NP_014190.1|	SSB2	YNL209W	gi|6324120|ref|NP_014190.1|	613	0	0	9	8	4.25	84	425	143	235	221.75	52.1765	0.13	0.5745	1	0.867924	0.34583
gi|6324132|ref|NP_014202.1|	WHI3	YNL197C	gi|6324132|ref|NP_014202.1|	661	0	0	0	0	0	0	16	1	0	4.25	#DIV/0!	-1.935	-3.2847	0.276847	0.845091	0.098633
gi|6324151|ref|NP_014221.1|	RPS3	YNL178W	gi|6324151|ref|NP_014221.1|	240	0	12	2	0	3.5	49	26	23	3	25.25	7.21429	-1.735	-6.6204	0.038599	0.432882	0.010878
gi|6324184|ref|NP_014254.1|	MFA2	YNL145W	gi|6324184|ref|NP_014254.1|	38	0	0	0	0	0	0	2	0	1	0.75	#DIV/0!	-3.337	-4.7484	0.091356	0.553024	0.045835
gi|6324215|ref|NP_014286.1|	RPC19	YNL113W	gi|6324215|ref|NP_014286.1|	142	0	0	0	0	0	0	5	2	0	1.75	#DIV/0!	-2.678	-4.2484	0.127525	0.629813	0.059919
gi|6324233|ref|NP_014303.1|	RPS7B	YNL096C	gi|6324233|ref|NP_014303.1|	190	0	0	10	7	4.25	2	21	6	0	7.25	1.70588	-3.146	-11.2089	1.9e-05	0.398063	2e-06
gi|6324245|ref|NP_014315.1|	END3	YNL084C	gi|6324245|ref|NP_014315.1|	349	0	0	0	0	0	0	54	4	0	14.5	#DIV/0!	-0.855	-1.7828	0.892762	1	0.194654
gi|6324260|ref|NP_014330.1|	RPL16B	YNL069C	gi|6324260|ref|NP_014330.1|	198	0	0	3	1	1	0	5	1	15	5.25	5.25	-2.265	-4.8767	0.084688	0.537376	0.042704
gi|6324262|ref|NP_014332.1|	RPL9B	YNL067W	gi|6324262|ref|NP_014332.1|	191	0	0	0	0	0	0	0	1	2	0.75	#DIV/0!	-3.156	-4.7309	0.092334	0.555224	0.046264
gi|6324265|ref|NP_014335.1|	YDJ1	YNL064C	gi|6324265|ref|NP_014335.1|	409	4	0	0	0	1	10	27	1	34	18	18	-1.231	-3.1273	0.316691	0.885693	0.106681
gi|6324269|ref|NP_014339.1|	ARP5	YNL059C	gi|6324269|ref|NP_014339.1|	755	0	0	0	0	0	961	1750	110	3398	1554.75	#DIV/0!	1.659	3.6312	0.245914	0.08203	0.390868
gi|6324273|ref|NP_014343.1|	POR1	YNL055C	gi|6324273|ref|NP_014343.1|	283	0	0	0	2	0.5	0	23	16	0	9.75	19.5	-1.407	-3.189	0.300426	0.869155	0.103355
gi|6324291|ref|NP_014361.1|	IDH1	YNL037C	gi|6324291|ref|NP_014361.1|	360	0	0	0	0	0	0	49	7	1	14.25	#DIV/0!	-0.79	-1.3795	1	1	0.22471
gi|6324293|ref|NP_014363.1|	YNL035C	YNL035C	gi|6324293|ref|NP_014363.1|	389	0	0	0	0	0	0	1	0	1	0.5	#DIV/0!	-3.533	-4.7719	0.090069	0.550312	0.045302
gi|6324297|ref|NP_014367.1|	HHT2	YNL031C	gi|6324297|ref|NP_014367.1|	136	0	0	0	0	0	13	8	0	0	5.25	#DIV/0!	-1.678	-3.0808	0.329519	0.897861	0.109174
gi|6324298|ref|NP_014368.1|	HHF2	YNL030W	gi|6324298|ref|NP_014368.1|	103	13	0	0	0	3.25	2	4	1	6	3.25	1	-3.783	-10.1591	0.00025	0.402895	2.3e-05
gi|6324327|ref|NP_014397.1|	DOM34	YNL001W	gi|6324327|ref|NP_014397.1|	386	0	0	0	0	0	0	9	1	0	2.5	#DIV/0!	-2.389	-4.0662	0.146037	0.664076	0.065918
gi|6324343|ref|NP_014413.1|	ACC1	YNR016C	gi|6324343|ref|NP_014413.1|	2233	0	0	0	0	0	0	43	3	0	11.5	#DIV/0!	-0.914	-1.5858	1	1	0.20917
gi|6324350|ref|NP_014420.1|	SNF12	YNR023W	gi|6324350|ref|NP_014420.1|	566	0	0	0	0	0	0	18	1	0	4.75	#DIV/0!	-1.841	-3.35	0.261864	0.827788	0.095314
gi|6324356|ref|NP_014426.1|	YNR029C	YNR029C	gi|6324356|ref|NP_014426.1|	429	0	0	0	0	0	0	12	1	0	3.25	#DIV/0!	-2.167	-3.7057	0.194373	0.741261	0.079457
gi|6324379|ref|NP_014449.1|	BRE5	YNR051C	gi|6324379|ref|NP_014449.1|	515	0	0	0	0	0	0	25	0	1	6.5	#DIV/0!	-1.473	-2.5407	0.516959	1	0.141454
gi|6324381|ref|NP_014451.1|	NOG2	YNR053C	gi|6324381|ref|NP_014451.1|	486	0	0	0	0	0	0	1	0	1	0.5	#DIV/0!	-3.629	-4.9549	0.081027	0.528223	0.040796
gi|6324433|ref|NP_014502.1|	CDC33	YOL139C	gi|6324433|ref|NP_014502.1|	213	0	0	0	0	0	0	8	3	0	2.75	#DIV/0!	-2.333	-3.9883	0.155059	0.680273	0.068742
gi|6324445|ref|NP_014514.1|	RPL25	YOL127W	gi|6324445|ref|NP_014514.1|	142	0	13	1	0	3.5	2	2	6	4	3.5	1	-3.706	-9.3409	0.001546	0.406639	0.00013
gi|6324452|ref|NP_014521.1|	RPL18A	YOL120C	gi|6324452|ref|NP_014521.1|	186	0	3	0	1	1	0	8	0	7	3.75	3.75	-2.467	-4.9696	0.08037	0.52683	0.0405
gi|6324463|ref|NP_014532.1|	ZEO1	YOL109W	gi|6324463|ref|NP_014532.1|	113	0	0	0	0	0	0	2	3	0	1.25	#DIV/0!	-2.919	-4.1272	0.139453	0.652554	0.063907
gi|6324478|ref|NP_014547.1|	RFC4	YOL094C	gi|6324478|ref|NP_014547.1|	323	0	0	0	0	0	0	14	0	1	3.75	#DIV/0!	-2.125	-4.1002	0.142317	0.657449	0.064762
gi|6324486|ref|NP_014555.1|	ADH1	YOL086C	gi|6324486|ref|NP_014555.1|	348	0	6	8	12	6.5	2	64	125	0	47.75	7.34615	-1.612	-7.9225	0.013818	0.41495	0.00179
gi|6324511|ref|NP_014580.1|	PRS5	YOL061W	gi|6324511|ref|NP_014580.1|	496	0	0	0	0	0	0	10	1	0	2.75	#DIV/0!	-2.301	-3.6444	0.204442	0.756065	0.0821
gi|6324522|ref|NP_014591.1|	GAL11	YOL051W	gi|6324522|ref|NP_014591.1|	1081	0	0	0	0	0	0	9	2	0	2.75	#DIV/0!	-2.352	-3.8804	0.168783	0.702536	0.072631
gi|6324533|ref|NP_014602.1|	RPS15	YOL040C	gi|6324533|ref|NP_014602.1|	142	1	0	67	2	17.5	14	39	21	16	22.5	1.28571	-3.347	-22.2813	0	0.384785	0
gi|6324534|ref|NP_014603.1|	RPP2A	YOL039W	gi|6324534|ref|NP_014603.1|	106	0	4	28	8	10	0	6	1	0	1.75	0.175	-5.122	-13.4747	0	0.389894	0
gi|6324557|ref|NP_014626.1|	CMK2	YOL016C	gi|6324557|ref|NP_014626.1|	447	0	0	0	0	0	0	3	2	0	1.25	#DIV/0!	-2.952	-4.6307	0.098285	0.569001	0.048904
gi|6324562|ref|NP_014631.1|	HTZ1	YOL012C	gi|6324562|ref|NP_014631.1|	134	0	0	0	2	0.5	1	4	2	0	1.75	3.5	-2.951	-5.0562	0.076687	0.517465	0.038463
gi|6324620|ref|NP_014689.1|	DBP5	YOR046C	gi|6324620|ref|NP_014689.1|	482	0	0	0	0	0	0	77	74	0	37.75	#DIV/0!	0.138	0.2629	1	0.970264	0.331696
gi|6324625|ref|NP_014694.1|	ETT1	YOR051C	gi|6324625|ref|NP_014694.1|	412	0	0	0	0	0	0	22	3	1	6.5	#DIV/0!	-1.539	-2.6051	0.490786	1	0.137107
gi|6324637|ref|NP_014706.1|	RPL3	YOR063W	gi|6324637|ref|NP_014706.1|	387	0	12	3	5	5	88	18	2	46	38.5	7.7	-1.575	-6.2769	0.045077	0.442264	0.015529
gi|6324670|ref|NP_014739.1|	RPS7A	YOR096W	gi|6324670|ref|NP_014739.1|	190	1	0	8	2	2.75	10	54	20	2	21.5	7.81818	-1.581	-5.281	0.068447	0.496683	0.033576
gi|6324690|ref|NP_014759.1|	RPO31	YOR116C	gi|6324690|ref|NP_014759.1|	1460	0	0	0	0	0	0	1	0	1	0.5	#DIV/0!	-3.679	-4.7923	0.088977	0.547642	0.044774
gi|6324691|ref|NP_014760.1|	RPT5	YOR117W	gi|6324691|ref|NP_014760.1|	434	0	0	0	0	0	0	26	16	1	10.75	#DIV/0!	-1.016	-1.702	0.938136	1	0.200632
gi|6324697|ref|NP_014766.1|	LEO1	YOR123C	gi|6324697|ref|NP_014766.1|	464	0	0	0	0	0	0	9	0	4	3.25	#DIV/0!	-2.211	-3.8358	0.174902	0.712664	0.074406
gi|6324707|ref|NP_014776.1|	EFT1	YOR133W	gi|6324707|ref|NP_014776.1|	842	0	4	13	6	5.75	1	101	45	16	40.75	7.08696	-1.608	-7.5822	0.019621	0.418066	0.003066
gi|6324709|ref|NP_014779.1|	IDH2	YOR136W	gi|6324709|ref|NP_014779.1|	369	0	0	1	0	0.25	0	127	87	18	58	232	0.618	1.4094	1	0.564449	0.373076
gi|6324715|ref|NP_014784.1|	ARP8	YOR141C	gi|6324715|ref|NP_014784.1|	881	0	0	0	0	0	4444	2490	524	6590	3512	#DIV/0!	1.391	4.6385	0.069577	0.030681	0.387959
gi|6324720|ref|NP_014788.1|	PNO1	YOR145C	gi|6324720|ref|NP_014788.1|	274	0	0	0	0	0	0	4	1	0	1.25	#DIV/0!	-2.954	-4.1713	0.134942	0.643748	0.062367
gi|6324725|ref|NP_014794.1|	RPB2	YOR151C	gi|6324725|ref|NP_014794.1|	1224	0	1	0	0	0.25	0	1	2	1	1	4	-3.29	-4.596	0.100492	0.573817	0.049809
gi|6324738|ref|NP_014807.1|	GET4	YOR164C	gi|6324738|ref|NP_014807.1|	312	0	0	0	0	0	0	61	7	0	17	#DIV/0!	-0.69	-1.4963	1	1	0.21583
gi|6324756|ref|NP_014825.1|	RPS30B	YOR182C	gi|6324756|ref|NP_014825.1|	63	0	0	0	3	0.75	0	2	0	1	0.75	1	-3.76	-6.1161	0.04813	0.447901	0.018029
gi|6324763|ref|NP_014832.1|	IES4	YOR189W	gi|6324763|ref|NP_014832.1|	116	0	0	0	0	0	48	72	94	187	100.25	#DIV/0!	0.713	1.8567	1	0.414775	0.38174
gi|6324778|ref|NP_014847.1|	DED1	YOR204W	gi|6324778|ref|NP_014847.1|	604	0	0	0	0	0	1	520	373	8	225.5	#DIV/0!	1.412	5.408	0.029139	0.01464	0.385793
gi|6324791|ref|NP_014860.1|	RFC1	YOR217W	gi|6324791|ref|NP_014860.1|	861	0	0	0	0	0	0	19	1	2	5.5	#DIV/0!	-1.771	-3.1201	0.318645	0.887904	0.107131
gi|6324794|ref|NP_014863.1|	RCN2	YOR220W	gi|6324794|ref|NP_014863.1|	265	0	0	0	0	0	0	7	3	0	2.5	#DIV/0!	-2.454	-4.1236	0.139831	0.653365	0.064048
gi|6324801|ref|NP_014870.1|	HER1	YOR227W	gi|6324801|ref|NP_014870.1|	1246	0	0	0	0	0	0	10	1	0	2.75	#DIV/0!	-2.289	-3.9023	0.165876	0.697998	0.071837
gi|6324804|ref|NP_014873.1|	WTM1	YOR230W	gi|6324804|ref|NP_014873.1|	437	0	6	0	0	1.5	0	1	0	1	0.5	0.333333	-4.42	-6.7372	0.036341	0.430304	0.009503
gi|6324833|ref|NP_014902.1|	RPT4	YOR259C	gi|6324833|ref|NP_014902.1|	437	0	0	0	0	0	0	8	1	2	2.75	#DIV/0!	-2.413	-4.1033	0.141984	0.656628	0.064619
gi|6324864|ref|NP_014933.1|	SNF2	YOR290C	gi|6324864|ref|NP_014933.1|	1703	0	0	0	0	0	0	17	1	0	4.5	#DIV/0!	-1.921	-3.6417	0.204899	0.757064	0.082279
gi|6324886|ref|NP_014955.1|	NOP58	YOR310C	gi|6324886|ref|NP_014955.1|	511	0	0	0	0	0	0	54	5	3	15.5	#DIV/0!	-0.702	-1.2987	1	1	0.23072
gi|6324893|ref|NP_014962.1|	FAA1	YOR317W	gi|6324893|ref|NP_014962.1|	700	0	0	0	0	0	0	3	1	0	1	#DIV/0!	-3.124	-4.8132	0.08788	0.545014	0.04425
gi|6324899|ref|NP_014968.1|	PRO2	YOR323C	gi|6324899|ref|NP_014968.1|	456	0	0	0	0	0	0	4	4	0	2	#DIV/0!	-2.572	-4.3392	0.119509	0.614306	0.057174
gi|6324902|ref|NP_014971.1|	MYO2	YOR326W	gi|6324902|ref|NP_014971.1|	1574	0	0	0	0	0	2	16	5	0	5.75	#DIV/0!	-1.73	-3.2604	0.282648	0.851627	0.099902
gi|6324905|ref|NP_014974.1|	SCD5	YOR329C	gi|6324905|ref|NP_014974.1|	872	0	0	0	0	0	0	1	0	1	0.5	#DIV/0!	-3.546	-4.3537	0.118297	0.611444	0.056664
gi|6324907|ref|NP_014977.1|	VMA4	YOR332W	gi|6324907|ref|NP_014977.1|	233	0	6	9	8	5.75	0	18	25	0	10.75	1.86957	-2.904	-10.7949	5.3e-05	0.399958	5e-06
gi|6324911|ref|NP_014980.1|	ALA1	YOR335C	gi|6324911|ref|NP_014980.1|	958	0	0	1	0	0.25	0	3	1	0	1	4	-3.162	-4.6023	0.100085	0.573209	0.049695
gi|6324933|ref|NP_015002.1|	SNX3	YOR357C	gi|6324933|ref|NP_015002.1|	162	0	0	0	0	0	0	2	1	0	0.75	#DIV/0!	-3.313	-4.6905	0.094661	0.560844	0.047351
gi|6324938|ref|NP_015007.1|	PRE10	YOR362C	gi|6324938|ref|NP_015007.1|	288	0	0	0	0	0	0	9	1	0	2.5	#DIV/0!	-2.393	-4.0867	0.143779	0.659921	0.065193
gi|6324945|ref|NP_015014.1|	RPS12	YOR369C	gi|6324945|ref|NP_015014.1|	143	0	0	0	1	0.25	0	14	6	0	5	20	-1.765	-3.0275	0.344839	0.912264	0.11218
gi|6324993|ref|NP_015061.1|	FUM1	YPL262W	gi|6324993|ref|NP_015061.1|	488	0	0	0	0	0	0	5	0	1	1.5	#DIV/0!	-2.807	-4.419	0.113055	0.600971	0.054787
gi|6324996|ref|NP_015064.1|	APM1	YPL259C	gi|6324996|ref|NP_015064.1|	475	0	0	0	0	0	0	5	1	0	1.5	#DIV/0!	-2.856	-4.3918	0.115196	0.605111	0.055531
gi|6325006|ref|NP_015074.1|	RPL36B	YPL249C-A	gi|6325006|ref|NP_015074.1|	100	0	15	2	2	4.75	0	0	0	4	1	0.210526	-4.671	-10.3557	0.000156	0.401977	1.5e-05
gi|6325016|ref|NP_015084.1|	HSP82	YPL240C	gi|6325016|ref|NP_015084.1|	709	0	1	0	2	0.75	0	23	26	0	12.25	16.3333	-1.127	-2.3532	0.598938	1	0.153817
gi|6325021|ref|NP_015089.1|	RVB2	YPL235W	gi|6325021|ref|NP_015089.1|	471	0	0	0	0	0	5615	5202	3829	11315	6490.25	#DIV/0!	1.38	6.4789	0.008073	0.005175	0.383998
gi|6325038|ref|NP_015106.1|	SAR1	YPL218W	gi|6325038|ref|NP_015106.1|	190	0	0	0	0	0	0	135	169	2	76.5	#DIV/0!	1.387	3.0293	0.532426	0.148273	0.391002
gi|6325039|ref|NP_015107.1|	BMS1	YPL217C	gi|6325039|ref|NP_015107.1|	1183	0	0	0	0	0	0	2	0	1	0.75	#DIV/0!	-3.322	-4.8171	0.087678	0.544493	0.044146
gi|6325058|ref|NP_015126.1|	RPL7B	YPL198W	gi|6325058|ref|NP_015126.1|	244	0	0	0	1	0.25	1	0	3	1	1.25	5	-3.013	-4.5619	0.102738	0.578745	0.050727
gi|6325103|ref|NP_015171.1|	PEP4	YPL154C	gi|6325103|ref|NP_015171.1|	405	0	0	2	0	0.5	1	23	26	0	12.5	25	-1.113	-2.4437	0.558315	1	0.147845
gi|6325104|ref|NP_015172.1|	RAD53	YPL153C	gi|6325104|ref|NP_015172.1|	821	0	0	0	0	0	0	1	0	1	0.5	#DIV/0!	-3.453	-4.8664	0.085192	0.538374	0.042908
gi|6325114|ref|NP_015182.1|	RPL33A	YPL143W	gi|6325114|ref|NP_015182.1|	107	0	0	0	0	0	0	4	3	8	3.75	#DIV/0!	-2.041	-3.3881	0.25352	0.818146	0.09349
gi|6325126|ref|NP_015194.1|	RPL5	YPL131W	gi|6325126|ref|NP_015194.1|	297	0	0	2	1	0.75	0	6	0	4	2.5	3.33333	-2.625	-4.5919	0.100758	0.574427	0.049923
gi|6325128|ref|NP_015196.1|	TAF14	YPL129W	gi|6325128|ref|NP_015196.1|	244	0	0	0	0	0	1258	1192	144	1963	1139.25	#DIV/0!	1.642	3.7729	0.204296	0.071493	0.390581
gi|6325151|ref|NP_015219.1|	SSE1	YPL106C	gi|6325151|ref|NP_015219.1|	693	0	0	1	1	0.5	0	21	8	0	7.25	14.5	-1.387	-2.371	0.590797	1	0.15267
gi|6325164|ref|NP_015232.1|	NOG1	YPL093W	gi|6325164|ref|NP_015232.1|	647	0	0	0	0	0	0	2	0	7	2.25	#DIV/0!	-2.5	-3.9697	0.15732	0.683763	0.069351
gi|6325167|ref|NP_015235.1|	RPS6A	YPL090C	gi|6325167|ref|NP_015235.1|	236	0	14	0	0	3.5	198	55	28	17	74.5	21.2857	-0.699	-2.766	0.429945	0.979345	0.127125
gi|6325172|ref|NP_015240.1|	SEC16	YPL085W	gi|6325172|ref|NP_015240.1|	2195	0	0	0	0	0	0	21	0	3	6	#DIV/0!	-1.638	-2.9359	0.372745	0.935509	0.11717
gi|6325173|ref|NP_015241.1|	BRO1	YPL084W	gi|6325173|ref|NP_015241.1|	844	0	0	0	0	0	0	11	3	0	3.5	#DIV/0!	-2.11	-3.4153	0.247738	0.81176	0.09229
gi|6325178|ref|NP_015246.1|	RPL21B	YPL079W	gi|6325178|ref|NP_015246.1|	160	0	1	0	0	0.25	1	3	2	4	2.5	10	-2.538	-4.0798	0.144534	0.661578	0.065482
gi|6325196|ref|NP_015264.1|	ALD6	YPL061W	gi|6325196|ref|NP_015264.1|	500	0	6	0	0	1.5	0	15	1	0	4	2.66667	-2.842	-6.4558	0.041721	0.437003	0.012996
gi|6325213|ref|NP_015282.1|	NOP4	YPL043W	gi|6325213|ref|NP_015282.1|	685	0	0	0	0	0	0	2	0	3	1.25	#DIV/0!	-2.956	-4.3806	0.116095	0.607206	0.055907
gi|6325220|ref|NP_015288.1|	EGD1	YPL037C	gi|6325220|ref|NP_015288.1|	157	0	0	0	0	0	3	6	0	0	2.25	#DIV/0!	-2.475	-4.1754	0.134532	0.642958	0.062228
gi|6325241|ref|NP_015309.1|	SWI1	YPL016W	gi|6325241|ref|NP_015309.1|	1314	0	0	0	0	0	0	12	1	0	3.25	#DIV/0!	-2.089	-3.6892	0.197025	0.745177	0.080154
gi|6325245|ref|NP_015313.1|	RRP12	YPL012W	gi|6325245|ref|NP_015313.1|	1228	0	0	0	0	0	0	20	0	1	5.25	#DIV/0!	-1.746	-3.065	0.333991	0.902292	0.110092
gi|6325267|ref|NP_015335.1|	RPA135	YPR010C	gi|6325267|ref|NP_015335.1|	1203	0	0	0	0	0	1	11	0	0	3	#DIV/0!	-2.282	-3.9538	0.159287	0.687281	0.069965
gi|6325293|ref|NP_015361.1|	VMA13	YPR036W	gi|6325293|ref|NP_015361.1|	478	0	0	0	0	0	0	52	5	0	14.25	#DIV/0!	-0.857	-1.5163	1	1	0.214561
gi|6325300|ref|NP_015368.1|	RPL43A	YPR043W	gi|6325300|ref|NP_015368.1|	92	0	0	9	13	5.5	2	6	0	12	5	0.909091	-3.696	-12.6221	0	0.392409	0
gi|6325331|ref|NP_015399.1|	TKL1	YPR074C	gi|6325331|ref|NP_015399.1|	680	0	1	2	2	1.25	0	1	0	1	0.5	0.4	-4.068	-5.8479	0.053544	0.459496	0.022561
gi|6325337|ref|NP_015405.1|	TEF1	YPR080W	gi|6325337|ref|NP_015405.1|	458	9	0	2	4	3.75	46	1385	399	68	474.5	126.533	1.137	3.9618	0.159966	0.059291	0.390093
gi|6325343|ref|NP_015411.1|	SUA7	YPR086W	gi|6325343|ref|NP_015411.1|	345	0	0	0	0	0	0	10	3	0	3.25	#DIV/0!	-2.175	-3.6175	0.209052	0.762074	0.08318
gi|6325345|ref|NP_015413.1|	SRP54	YPR088C	gi|6325345|ref|NP_015413.1|	541	0	0	0	0	0	0	13	1	0	3.5	#DIV/0!	-2.138	-3.4955	0.23151	0.791774	0.088582
gi|6325365|ref|NP_015433.1|	RPN7	YPR108W	gi|6325365|ref|NP_015433.1|	429	0	0	0	0	0	0	2	2	0	1	#DIV/0!	-3.12	-4.7706	0.090139	0.550312	0.045302
gi|6325389|ref|NP_015457.1|	RPS23B	YPR132W	gi|6325389|ref|NP_015457.1|	145	0	0	2	0	0.5	7	5	0	6	4.5	9	-2.2	-3.9608	0.158417	0.685518	0.069657
gi|6325390|ref|NP_015458.1|	SPN1	YPR133C	gi|6325390|ref|NP_015458.1|	410	0	0	0	0	0	0	12	1	0	3.25	#DIV/0!	-2.156	-3.4175	0.247276	0.810698	0.092092
gi|6325447|ref|NP_015515.1|	SKI3	YPR189W	gi|6325447|ref|NP_015515.1|	1432	0	0	0	0	0	0	1	0	1	0.5	#DIV/0!	-3.615	-4.5259	0.105197	0.584426	0.051777
gi|63535562|ref|NP_001018030.1|	CHA1	YCL064C	gi|63535562|ref|NP_001018030.1|	360	0	0	0	0	0	0	3	1	0	1	#DIV/0!	-3.18	-4.8919	0.083954	0.535402	0.042297
gi|6681848|ref|NP_012160.2|	MOB1	YIL106W	gi|6681848|ref|NP_012160.2|	314	0	0	0	0	0	0	1	1	0	0.5	#DIV/0!	-3.618	-5.1495	0.073052	0.508358	0.036393
gi|7839151|ref|NP_058141.1|	gag-pol	YDR098C-A	gi|7839151|ref|NP_058141.1|	440	0	0	0	0	0	0	1	0	0	0.25	#DIV/0!	-3.382	-4.7133	0.093336	0.557451	0.046697
gi|7839158|ref|NP_058146.1|	gag-pol	YDR261W-B	gi|7839158|ref|NP_058146.1|	1770	0	0	0	0	0	0	0	0	0	0	#DIV/0!	-3.537	-4.6473	0.097257	0.566636	0.048456
gi|7839160|ref|NP_058148.1|	gag-pol	YDR261C-D	gi|7839160|ref|NP_058148.1|	1604	0	0	0	0	0	0	2	0	0	0.5	#DIV/0!	-3.178	-4.7637	0.090515	0.550851	0.045409
gi|7839162|ref|NP_058150.1|	gag-pol	YDR316W-B	gi|7839162|ref|NP_058150.1|	1755	0	0	0	0	0	0	2	0	0	0.5	#DIV/0!	-3.166	-4.6135	0.099369	0.571395	0.049355
gi|7839164|ref|NP_058152.1|	gag-pol	YDR365W-B	gi|7839164|ref|NP_058152.1|	1755	0	0	0	0	0	0	2	0	1	0.75	#DIV/0!	-3.146	-4.6013	0.10015	0.573209	0.049695
gi|7839171|ref|NP_058158.1|	gag-pol	YGR027W-B	gi|7839171|ref|NP_058158.1|	1755	0	0	0	0	0	0	2	0	1	0.75	#DIV/0!	-3.111	-4.5369	0.104436	0.582516	0.051425
gi|7839173|ref|NP_058160.1|	gag-pol	YGR038C-B	gi|7839173|ref|NP_058160.1|	1755	0	0	0	0	0	0	2	0	0	0.5	#DIV/0!	-3.192	-4.6086	0.099682	0.571998	0.049468
gi|7839178|ref|NP_058165.1|	gag-pol	YGR161C-D	gi|7839178|ref|NP_058165.1|	1755	0	0	0	0	0	0	3	0	1	1	#DIV/0!	-3.014	-4.4976	0.107194	0.588294	0.052486
gi|7839185|ref|NP_058169.1|	gag-pol	YLR157C-B	gi|7839185|ref|NP_058169.1|	1755	0	0	0	0	0	0	0	0	0	0	#DIV/0!	-3.586	-4.7597	0.090733	0.551392	0.045515
gi|7839187|ref|NP_058171.1|	gag-pol	YLR227W-B	gi|7839187|ref|NP_058171.1|	1755	0	0	0	0	0	0	0	0	0	0	#DIV/0!	-3.639	-4.7735	0.089983	0.549775	0.045196
gi|7839199|ref|NP_058183.1|	gag-pol	YOR142W-B	gi|7839199|ref|NP_058183.1|	1755	0	0	0	0	0	0	1	0	0	0.25	#DIV/0!	-3.55	-4.7462	0.091478	0.553571	0.045942
gi|86558907|ref|NP_012211.2|	RHR2	YIL053W	gi|86558907|ref|NP_012211.2|	250	2	0	1	0	0.75	0	10	14	0	6	8	-1.892	-3.9679	0.157541	0.683762	0.069351
gi|86558908|ref|NP_012221.2|	CBR1	YIL043C	gi|86558908|ref|NP_012221.2|	284	0	0	0	0	0	0	3	0	1	1	#DIV/0!	-3.059	-4.2993	0.12294	0.620853	0.058337
gi|93117371|ref|NP_010218.2|	PEX19	YDL065C	gi|93117371|ref|NP_010218.2|	342	0	0	0	0	0	0	1	0	1	0.5	#DIV/0!	-3.531	-4.713	0.093353	0.557451	0.046697
gi|9755341|ref|NP_013863.2|	RPS16A	YMR143W	gi|9755341|ref|NP_013863.2|	143	0	2	12	8	5.5	1	20	21	5	11.75	2.13636	-2.85	-11.0984	2.5e-05	0.39856	3e-06

## Sheet: FoldChange_vsWT-INO80
Supplemental Table S2B. QSPEC statistical results between WT INO80-TAP and deletion mutants after contaminant extraction
Gene	Locus_Tag	Protein	Length	Ino80_P1_dS	Ino80_P2_dS	Ino80_P3_dS	Ino80_P4_dS	Ino80_Ies2D_P1_dS	Ino80_Ies2D_P2_dS	Ino80_Ies2D_P3_dS	LogFoldChange_INO80_IES2	Zstatistic_INO80_IES2	fdr	FDRup	FDRdown	Gene	Locus_Tag	Protein	Length	Ino80_P1_dS	Ino80_P2_dS	Ino80_P3_dS	Ino80_P4_dS	Ino80_Arp5D_P1_dS	Ino80_Arp5D_P2_dS	Ino80_Arp5D_P3_dS	Ino80_Arp5D_P4_dS	LogFoldChange_INO80_APR5	Zstatistic_INO80_ARP5	fdr	FDRup	FDRdown	Gene	Locus_Tag	Protein	Length	Ino80_P1_dS	Ino80_P2_dS	Ino80_P3_dS	Ino80_P4_dS	Ino80_Nhp10D_P1_dS	LogFoldChange_INO80_NHP10	Zstatistic_INO80_NHP10	fdr	FDRup	FDRdown	Gene	Locus_Tag	Protein
SSC1	YJR045C	gi|6322505|ref|NP_012579.1|	654	0	30	33	6	8	13	20	0.81	4.2888	0.021072	0.002154	0.780772	SSC1	YJR045C	gi|6322505|ref|NP_012579.1|	654	0	30	33	6	1	13	19	21	-0.225	-1.2364	1	0.843598	0.402352	SSC1	YJR045C	gi|6322505|ref|NP_012579.1|	654	0	30	33	6	1	-3.475	-2.9176	0.52157	0.896951	0.181461	SSC1	YJR045C	gi|6322505|ref|NP_012579.1|
RPS5	YJR123W	gi|6322583|ref|NP_012657.1|	225	29	47	35	0	5	17	28	0.54	3.1175	0.18161	0.024585	0.841254	RPS5	YJR123W	gi|6322583|ref|NP_012657.1|	225	29	47	35	0	2	28	13	3	-0.867	-4.7495	0.046155	0.748939	0.006634	RPS5	YJR123W	gi|6322583|ref|NP_012657.1|	225	29	47	35	0	43	0.22	1.2061	0.527139	0.090779	0.870515	RPS5	YJR123W	gi|6322583|ref|NP_012657.1|
UBI4	YLL039C	gi|6322989|ref|NP_013061.1|	76	0	24	9	5	11	13	46	1.948	9.4787	0	0	0.672433	UBI4	YLL039C	gi|6322989|ref|NP_013061.1|	76	0	24	9	5	5	17	16	19	0.418	1.9954	0.574775	0.146761	0.723271	UBI4	YLL039C	gi|6322989|ref|NP_013061.1|	76	0	24	9	5	60	1.627	8.007	0	0	0.778014	UBI4	YLL039C	gi|6322989|ref|NP_013061.1|
TDH3	YGR192C	gi|6321631|ref|NP_011708.1|	332	106	524	293	108	6	5	37	-1.679	-11.0957	0	0.650432	0	TDH3	YGR192C	gi|6321631|ref|NP_011708.1|	332	106	524	293	108	0	71	66	30	-1.767	-20.5192	0	0.631802	0	TDH3	YGR192C	gi|6321631|ref|NP_011708.1|	332	106	524	293	108	195	-0.469	-6.0917	0.000526	0.782509	5.2e-05	TDH3	YGR192C	gi|6321631|ref|NP_011708.1|
PET9	YBL030C	gi|6319441|ref|NP_009523.1|	318	0	13	0	0	0	0	0	-0.45	-0.6331	1	0.667865	0.598007	PET9	YBL030C	gi|6319441|ref|NP_009523.1|	318	0	13	0	0	0	0	0	0	-1.433	-2.4415	0.676508	0.869967	0.169041	PET9	YBL030C	gi|6319441|ref|NP_009523.1|	318	0	13	0	0	1	-2.07	-1.6231	1	0.903753	0.558246	PET9	YBL030C	gi|6319441|ref|NP_009523.1|
RPS26B	YER131W	gi|6320978|ref|NP_011057.1|	119	2	3	4	0	11	10	6	2.301	6.215	9.8e-05	8e-06	0.714879	RPS26B	YER131W	gi|6320978|ref|NP_011057.1|	119	2	3	4	0	4	11	0	2	0.661	1.6405	0.744911	0.212893	0.725107	RPS26B	YER131W	gi|6320978|ref|NP_011057.1|	119	2	3	4	0	5	0.401	0.7087	0.819694	0.206801	0.878553	RPS26B	YER131W	gi|6320978|ref|NP_011057.1|
RPS26A	YGL189C	gi|6321249|ref|NP_011326.1|	119	2	3	4	0	11	10	6	2.37	6.5309	3.4e-05	3e-06	0.707504	RPS26A	YGL189C	gi|6321249|ref|NP_011326.1|	119	2	3	4	0	4	11	14	2	1.201	3.3108	0.133251	0.022896	0.696116	RPS26A	YGL189C	gi|6321249|ref|NP_011326.1|	119	2	3	4	0	5	0.408	0.753	0.793931	0.194039	0.878235	RPS26A	YGL189C	gi|6321249|ref|NP_011326.1|
RPL30	YGL030W	gi|6321408|ref|NP_011485.1|	105	0	5	22	0	0	0	0	-1.054	-1.6034	0.937499	0.743066	0.31248	RPL30	YGL030W	gi|6321408|ref|NP_011485.1|	105	0	5	22	0	0	0	0	0	-2.077	-3.5536	0.245874	0.812927	0.04718	RPL30	YGL030W	gi|6321408|ref|NP_011485.1|	105	0	5	22	0	0	-2.685	-2.162	0.914449	0.926611	0.390392	RPL30	YGL030W	gi|6321408|ref|NP_011485.1|
RPS14A	YCR031C	gi|10383793|ref|NP_009960.2|	137	11	23	18	17	18	22	16	1.139	6.4719	4.2e-05	3e-06	0.70879	RPS14A	YCR031C	gi|10383793|ref|NP_009960.2|	137	11	23	18	17	19	15	43	10	0.269	1.6516	0.739479	0.209753	0.725133	RPS14A	YCR031C	gi|10383793|ref|NP_009960.2|	137	11	23	18	17	29	0.321	1.489	0.373026	0.0514	0.863588	RPS14A	YCR031C	gi|10383793|ref|NP_009960.2|
RPL7B	YPL198W	gi|6325058|ref|NP_015126.1|	244	1	0	3	1	4	8	0	1.941	3.8866	0.049126	0.005409	0.799668	RPL7B	YPL198W	gi|6325058|ref|NP_015126.1|	244	1	0	3	1	0	8	13	2	1.279	2.7868	0.263418	0.052828	0.708348	RPL7B	YPL198W	gi|6325058|ref|NP_015126.1|	244	1	0	3	1	7	1.21	2.1241	0.125236	0.011067	0.847891	RPL7B	YPL198W	gi|6325058|ref|NP_015126.1|
RPL26B	YGR034W	gi|116006491|ref|NP_011548.2|	127	0	4	4	2	1	2	0	0.207	0.3716	1	0.476703	0.832334	RPL26B	YGR034W	gi|116006491|ref|NP_011548.2|	127	0	4	4	2	0	1	17	0	0.621	1.672	0.729505	0.205611	0.72515	RPL26B	YGR034W	gi|116006491|ref|NP_011548.2|	127	0	4	4	2	2	-0.52	-0.7591	1	0.732115	0.772906	RPL26B	YGR034W	gi|116006491|ref|NP_011548.2|
RPL16B	YNL069C	gi|6324260|ref|NP_014330.1|	198	0	5	1	15	1	8	7	0.994	3.0185	0.208777	0.029374	0.847245	RPL16B	YNL069C	gi|6324260|ref|NP_014330.1|	198	0	5	1	15	1	27	13	8	0.826	3.2898	0.137296	0.023708	0.696582	RPL16B	YNL069C	gi|6324260|ref|NP_014330.1|	198	0	5	1	15	18	0.979	3.0817	0.009854	0.000563	0.82911	RPL16B	YNL069C	gi|6324260|ref|NP_014330.1|
RPL17A	YKL180W	gi|6322668|ref|NP_012741.1|	184	2	17	11	7	5	36	33	2.032	9.838	0	0	0.670353	RPL17A	YKL180W	gi|6322668|ref|NP_012741.1|	184	2	17	11	7	3	97	27	13	1.353	7.4143	5e-06	0	0.64638	RPL17A	YKL180W	gi|6322668|ref|NP_012741.1|	184	2	17	11	7	20	0.552	2.0052	0.15925	0.015201	0.850703	RPL17A	YKL180W	gi|6322668|ref|NP_012741.1|
PGK1	YCR012W	gi|10383781|ref|NP_009938.2|	416	24	123	125	1	0	4	1	-2.537	-5.8045	0.00101	0.670969	8.9e-05	PGK1	YCR012W	gi|10383781|ref|NP_009938.2|	416	24	123	125	1	1	6	10	3	-2.606	-10.8686	0	0.651997	0	PGK1	YCR012W	gi|10383781|ref|NP_009938.2|	416	24	123	125	1	40	-0.734	-4.2308	0.087607	0.823896	0.018267	PGK1	YCR012W	gi|10383781|ref|NP_009938.2|
CMD1	YBR109C	gi|6319585|ref|NP_009667.1|	147	0	22	31	2	0	2	1	-1.356	-2.4824	0.461979	0.739779	0.123728	CMD1	YBR109C	gi|6319585|ref|NP_009667.1|	147	0	22	31	2	6	8	0	12	-0.707	-2.8845	0.479757	0.851049	0.107781	CMD1	YBR109C	gi|6319585|ref|NP_009667.1|	147	0	22	31	2	0	-3.19	-3.0168	0.473871	0.890929	0.160147	CMD1	YBR109C	gi|6319585|ref|NP_009667.1|
ILS1	YBL076C	gi|6319395|ref|NP_009477.1|	1072	0	3	3	0	0	0	0	0.271	0.3895	1	0.47221	0.835396	ILS1	YBL076C	gi|6319395|ref|NP_009477.1|	1072	0	3	3	0	0	0	0	0	-0.719	-1.1637	1	0.836726	0.417293	ILS1	YBL076C	gi|6319395|ref|NP_009477.1|	1072	0	3	3	0	0	-1.308	-1.0663	1	0.814704	0.708316	ILS1	YBL076C	gi|6319395|ref|NP_009477.1|
GPM1	YKL152C	gi|6322697|ref|NP_012770.1|	247	8	211	165	0	10	18	36	-0.444	-3.1065	0.225007	0.722279	0.051365	GPM1	YKL152C	gi|6322697|ref|NP_012770.1|	247	8	211	165	0	8	23	28	10	-1.69	-13.1332	0	0.642356	0	GPM1	YKL152C	gi|6322697|ref|NP_012770.1|	247	8	211	165	0	38	-1.123	-6.3486	0.000195	0.779747	1.8e-05	GPM1	YKL152C	gi|6322697|ref|NP_012770.1|
RPS20	YHL015W	gi|6321772|ref|NP_011848.1|	121	0	22	10	0	0	1	1	-1.268	-1.9144	0.75967	0.747006	0.234988	RPS20	YHL015W	gi|6321772|ref|NP_011848.1|	121	0	22	10	0	0	4	2	0	-1.469	-3.6659	0.215772	0.806276	0.040326	RPS20	YHL015W	gi|6321772|ref|NP_011848.1|	121	0	22	10	0	3	-1.419	-2.2048	0.892429	0.926348	0.376707	RPS20	YHL015W	gi|6321772|ref|NP_011848.1|
DIT1	YDR403W	gi|6320611|ref|NP_010691.1|	536	1	4	2	6	0	0	2	0.091	0.1523	1	0.526166	0.79335	DIT1	YDR403W	gi|6320611|ref|NP_010691.1|	536	1	4	2	6	3	6	10	0	0.461	1.2965	0.912337	0.289324	0.721396	DIT1	YDR403W	gi|6320611|ref|NP_010691.1|	536	1	4	2	6	11	1.033	2.4498	0.059429	0.004351	0.840725	DIT1	YDR403W	gi|6320611|ref|NP_010691.1|
GND1	YHR183W	gi|6321977|ref|NP_012053.1|	489	0	8	4	1	0	0	0	-0.328	-0.5007	1	0.64941	0.634637	GND1	YHR183W	gi|6321977|ref|NP_012053.1|	489	0	8	4	1	0	0	0	0	-1.31	-2.3913	0.700058	0.87151	0.177161	GND1	YHR183W	gi|6321977|ref|NP_012053.1|	489	0	8	4	1	1	-1.936	-1.6046	1	0.902032	0.563562	GND1	YHR183W	gi|6321977|ref|NP_012053.1|
RPS0B	YLR048W	gi|6323077|ref|NP_013149.1|	252	1	49	29	2	10	5	24	0.618	3.0375	0.203364	0.028422	0.846117	RPS0B	YLR048W	gi|6323077|ref|NP_013149.1|	252	1	49	29	2	2	5	30	15	-0.417	-2.3823	0.704296	0.871799	0.178809	RPS0B	YLR048W	gi|6323077|ref|NP_013149.1|	252	1	49	29	2	8	-1.187	-2.9998	0.481914	0.892037	0.163906	RPS0B	YLR048W	gi|6323077|ref|NP_013149.1|
RPS1A	YLR441C	gi|6323474|ref|NP_013546.1|	255	7	18	3	6	8	2	18	1.171	4.8213	0.005839	0.000563	0.758812	RPS1A	YLR441C	gi|6323474|ref|NP_013546.1|	255	7	18	3	6	2	32	45	0	0.85	4.1699	0.032549	0.004388	0.678505	RPS1A	YLR441C	gi|6323474|ref|NP_013546.1|	255	7	18	3	6	49	1.531	6.6908	0	0	0.785754	RPS1A	YLR441C	gi|6323474|ref|NP_013546.1|
ENO2	YHR174W	gi|6321968|ref|NP_012044.1|	437	19	367	298	4	0	2	2	-3.464	-7.7956	1e-06	0.659835	0	ENO2	YHR174W	gi|6321968|ref|NP_012044.1|	437	19	367	298	4	4	12	10	14	-2.818	-17.7698	0	0.63446	0	ENO2	YHR174W	gi|6321968|ref|NP_012044.1|	437	19	367	298	4	152	-0.316	-3.3832	0.316254	0.867752	0.093994	ENO2	YHR174W	gi|6321968|ref|NP_012044.1|
EFT1	YOR133W	gi|6324707|ref|NP_014776.1|	842	1	101	45	16	23	30	16	0.495	3.5428	0.09268	0.011118	0.817519	EFT1	YOR133W	gi|6324707|ref|NP_014776.1|	842	1	101	45	16	2	22	21	49	-0.512	-4.0911	0.125262	0.782017	0.02124	EFT1	YOR133W	gi|6324707|ref|NP_014776.1|	842	1	101	45	16	28	-0.562	-2.7407	0.610578	0.907252	0.224037	EFT1	YOR133W	gi|6324707|ref|NP_014776.1|
RPS3	YNL178W	gi|6324151|ref|NP_014221.1|	240	49	26	23	3	12	15	12	0.39	2.1751	0.541393	0.10219	0.89456	RPS3	YNL178W	gi|6324151|ref|NP_014221.1|	240	49	26	23	3	2	26	47	8	-0.168	-1.1655	1	0.836727	0.417293	RPS3	YNL178W	gi|6324151|ref|NP_014221.1|	240	49	26	23	3	59	0.645	4.0393	0.000286	1.3e-05	0.815127	RPS3	YNL178W	gi|6324151|ref|NP_014221.1|
ADH1	YOL086C	gi|6324486|ref|NP_014555.1|	348	2	64	125	0	1	5	9	-1.232	-4.4673	0.024359	0.68786	0.003563	ADH1	YOL086C	gi|6324486|ref|NP_014555.1|	348	2	64	125	0	1	1	4	16	-2.151	-8.9834	1e-06	0.66375	0	ADH1	YOL086C	gi|6324486|ref|NP_014555.1|	348	2	64	125	0	27	-0.791	-3.8859	0.157511	0.839255	0.038046	ADH1	YOL086C	gi|6324486|ref|NP_014555.1|
ASC1	YMR116C	gi|6323763|ref|NP_013834.1|	319	0	24	35	0	2	6	8	0.004	0.0132	1	0.556358	0.764058	ASC1	YMR116C	gi|6323763|ref|NP_013834.1|	319	0	24	35	0	3	1	2	18	-0.917	-3.7921	0.185119	0.798795	0.033518	ASC1	YMR116C	gi|6323763|ref|NP_013834.1|	319	0	24	35	0	8	-0.879	-2.3847	0.798049	0.922902	0.323146	ASC1	YMR116C	gi|6323763|ref|NP_013834.1|
PDC1	YLR044C	gi|6323073|ref|NP_013145.1|	563	7	191	105	29	8	14	12	-0.932	-5.3265	0.003583	0.675541	0.000375	PDC1	YLR044C	gi|6323073|ref|NP_013145.1|	563	7	191	105	29	0	9	66	14	-1.27	-10.7047	0	0.652892	0	PDC1	YLR044C	gi|6323073|ref|NP_013145.1|	563	7	191	105	29	61	-0.506	-3.6281	0.230183	0.853242	0.062364	PDC1	YLR044C	gi|6323073|ref|NP_013145.1|
RPL19A	YBR084C-A	gi|6319559|ref|NP_009641.1|	189	26	17	27	30	28	38	41	1.422	10.5466	0	0	0.666639	RPL19A	YBR084C-A	gi|6319559|ref|NP_009641.1|	189	26	17	27	30	56	123	184	50	1.444	13.1599	0	0	0.633133	RPL19A	YBR084C-A	gi|6319559|ref|NP_009641.1|	189	26	17	27	30	79	0.962	6.3715	0	0	0.788445	RPL19A	YBR084C-A	gi|6319559|ref|NP_009641.1|
RPL3	YOR063W	gi|6324637|ref|NP_014706.1|	387	88	18	2	46	12	9	15	-0.116	-0.6099	1	0.665227	0.603579	RPL3	YOR063W	gi|6324637|ref|NP_014706.1|	387	88	18	2	46	11	147	97	7	0.565	5.7696	0.00088	7.9e-05	0.657736	RPL3	YOR063W	gi|6324637|ref|NP_014706.1|	387	88	18	2	46	219	1.544	14.4274	0	0	0.766043	RPL3	YOR063W	gi|6324637|ref|NP_014706.1|
SRO9	YCL037C	gi|37362625|ref|NP_009893.2|	434	0	78	7	0	0	5	6	-0.656	-2.201	0.602104	0.74513	0.173144	SRO9	YCL037C	gi|37362625|ref|NP_009893.2|	434	0	78	7	0	0	3	8	2	-1.82	-6.3081	0.002019	0.698436	0.00019	SRO9	YCL037C	gi|37362625|ref|NP_009893.2|	434	0	78	7	0	4	-2.001	-3.8729	0.16074	0.839921	0.039069	SRO9	YCL037C	gi|37362625|ref|NP_009893.2|
RPS7A	YOR096W	gi|6324670|ref|NP_014739.1|	190	10	54	20	2	9	9	8	0.195	0.8608	1	0.358504	0.891442	RPS7A	YOR096W	gi|6324670|ref|NP_014739.1|	190	10	54	20	2	3	9	10	2	-1.229	-5.5472	0.010654	0.718814	0.001256	RPS7A	YOR096W	gi|6324670|ref|NP_014739.1|	190	10	54	20	2	13	-0.712	-2.2226	0.883209	0.926171	0.37126	RPS7A	YOR096W	gi|6324670|ref|NP_014739.1|
RHR2	YIL053W	gi|86558907|ref|NP_012211.2|	250	0	10	14	0	0	0	1	-0.964	-1.4816	1	0.739344	0.345906	RHR2	YIL053W	gi|86558907|ref|NP_012211.2|	250	0	10	14	0	17	2	3	4	0.017	0.0571	1	0.614239	0.633618	RHR2	YIL053W	gi|86558907|ref|NP_012211.2|	250	0	10	14	0	2	-1.611	-1.94	1	0.923582	0.459676	RHR2	YIL053W	gi|86558907|ref|NP_012211.2|
ACO1	YLR304C	gi|6323335|ref|NP_013407.1|	778	0	7	0	1	1	3	0	0.628	1.1022	1	0.302434	0.906152	ACO1	YLR304C	gi|6323335|ref|NP_013407.1|	778	0	7	0	1	0	14	16	1	1.244	3.0603	0.1877	0.034627	0.701909	ACO1	YLR304C	gi|6323335|ref|NP_013407.1|	778	0	7	0	1	0	-1.65	-1.1668	1	0.835845	0.684805	ACO1	YLR304C	gi|6323335|ref|NP_013407.1|
PRO3	YER023W	gi|6320861|ref|NP_010940.1|	286	0	7	1	0	1	0	0	0.025	0.036	1	0.550993	0.769612	PRO3	YER023W	gi|6320861|ref|NP_010940.1|	286	0	7	1	0	0	0	0	0	-0.961	-1.556	1	0.866157	0.335005	PRO3	YER023W	gi|6320861|ref|NP_010940.1|	286	0	7	1	0	0	-1.52	-1.2439	1	0.851377	0.664527	PRO3	YER023W	gi|6320861|ref|NP_010940.1|
RPS4A	YJR145C	gi|6322605|ref|NP_012679.1|	261	19	24	5	2	3	1	9	-0.009	-0.0296	1	0.564295	0.755543	RPS4A	YJR145C	gi|6322605|ref|NP_012679.1|	261	19	24	5	2	2	24	36	3	0.321	1.7041	0.713836	0.199488	0.725143	RPS4A	YJR145C	gi|6322605|ref|NP_012679.1|	261	19	24	5	2	61	1.403	7.0747	0	0	0.782985	RPS4A	YJR145C	gi|6322605|ref|NP_012679.1|
BMH2	YDR099W	gi|6320304|ref|NP_010384.1|	273	0	20	5	0	0	0	0	-1.058	-1.6445	0.914052	0.743967	0.302216	BMH2	YDR099W	gi|6320304|ref|NP_010384.1|	273	0	20	5	0	0	0	2	0	-1.654	-3.5942	0.234681	0.810504	0.04459	BMH2	YDR099W	gi|6320304|ref|NP_010384.1|	273	0	20	5	0	3	-1.215	-1.8777	1	0.921276	0.479118	BMH2	YDR099W	gi|6320304|ref|NP_010384.1|
HTA2	YBL003C	gi|6319470|ref|NP_009552.1|	132	14	1	0	2	4	1	2	0.326	0.7422	1	0.387858	0.880564	HTA2	YBL003C	gi|6319470|ref|NP_009552.1|	132	14	1	0	2	30	35	66	0	2.019	8.4981	0	0	0.641958	HTA2	YBL003C	gi|6319470|ref|NP_009552.1|	132	14	1	0	2	120	3.11	13.1972	0	0	0.767581	HTA2	YBL003C	gi|6319470|ref|NP_009552.1|
RPL38	YLR325C	gi|6323357|ref|NP_013429.1|	78	11	5	12	7	2	3	5	0.057	0.1549	1	0.524755	0.794607	RPL38	YLR325C	gi|6323357|ref|NP_013429.1|	78	11	5	12	7	1	6	10	2	-0.596	-2.0324	0.870399	0.877161	0.240513	RPL38	YLR325C	gi|6323357|ref|NP_013429.1|	78	11	5	12	7	14	0.241	0.7857	0.774779	0.184164	0.877909	RPL38	YLR325C	gi|6323357|ref|NP_013429.1|
CDC19	YAL038W	gi|6319279|ref|NP_009362.1|	500	4	440	300	8	109	141	167	0.767	13.2336	0	0	0.657295	CDC19	YAL038W	gi|6319279|ref|NP_009362.1|	500	4	440	300	8	14	66	73	51	-1.27	-16.2711	0	0.635883	0	CDC19	YAL038W	gi|6319279|ref|NP_009362.1|	500	4	440	300	8	68	-1.194	-9.6863	0	0.761495	0	CDC19	YAL038W	gi|6319279|ref|NP_009362.1|
RPS23B	YPR132W	gi|6325389|ref|NP_015457.1|	145	7	5	0	6	7	3	13	1.526	4.7917	0.006299	0.000613	0.760047	RPS23B	YPR132W	gi|6325389|ref|NP_015457.1|	145	7	5	0	6	2	50	60	0	1.791	7.0489	1.9e-05	1e-06	0.648362	RPS23B	YPR132W	gi|6325389|ref|NP_015457.1|	145	7	5	0	6	30	1.653	5.4637	0	0	0.797758	RPS23B	YPR132W	gi|6325389|ref|NP_015457.1|
RPL4B	YDR012W	gi|6320215|ref|NP_010295.1|	362	20	28	11	23	8	18	22	0.833	4.5491	0.011504	0.001149	0.769796	RPL4B	YDR012W	gi|6320215|ref|NP_010295.1|	362	20	28	11	23	5	0	55	4	-0.197	-1.2042	1	0.840738	0.408764	RPL4B	YDR012W	gi|6320215|ref|NP_010295.1|	362	20	28	11	23	30	0.189	0.8733	0.723069	0.160829	0.876842	RPL4B	YDR012W	gi|6320215|ref|NP_010295.1|
RPL21B	YPL079W	gi|6325178|ref|NP_015246.1|	160	1	3	2	4	5	4	2	1.373	3.2507	0.149045	0.019298	0.833507	RPL21B	YPL079W	gi|6325178|ref|NP_015246.1|	160	1	3	2	4	2	2	9	7	0.628	1.7009	0.715397	0.200503	0.725146	RPL21B	YPL079W	gi|6325178|ref|NP_015246.1|	160	1	3	2	4	7	0.655	1.282	0.484057	0.078619	0.868753	RPL21B	YPL079W	gi|6325178|ref|NP_015246.1|
RPL21A	YBR191W	gi|6319668|ref|NP_009750.1|	160	1	3	2	4	5	4	2	1.368	3.2875	0.140833	0.018192	0.831687	RPL21A	YBR191W	gi|6319668|ref|NP_009750.1|	160	1	3	2	4	2	2	9	7	0.589	1.5923	0.768521	0.222458	0.724965	RPL21A	YBR191W	gi|6319668|ref|NP_009750.1|	160	1	3	2	4	7	0.631	1.2379	0.508966	0.085614	0.869799	RPL21A	YBR191W	gi|6319668|ref|NP_009750.1|
MMF1	YIL051C	gi|6322138|ref|NP_012213.1|	145	0	3	7	0	0	0	0	-0.174	-0.251	1	0.607676	0.701731	MMF1	YIL051C	gi|6322138|ref|NP_012213.1|	145	0	3	7	0	0	0	0	0	-1.154	-1.93	0.918441	0.876769	0.259944	MMF1	YIL051C	gi|6322138|ref|NP_012213.1|	145	0	3	7	0	0	-1.85	-1.4082	1	0.878351	0.620181	MMF1	YIL051C	gi|6322138|ref|NP_012213.1|
TRX2	YGR209C	gi|6321648|ref|NP_011725.1|	104	0	19	13	0	0	3	0	-0.698	-1.3666	1	0.734508	0.378711	TRX2	YGR209C	gi|6321648|ref|NP_011725.1|	104	0	19	13	0	0	0	0	2	-2.035	-3.9736	0.146723	0.788553	0.025569	TRX2	YGR209C	gi|6321648|ref|NP_011725.1|	104	0	19	13	0	0	-2.97	-2.1853	0.902488	0.926513	0.383537	TRX2	YGR209C	gi|6321648|ref|NP_011725.1|
RPL8B	YLL045C	gi|6322984|ref|NP_013055.1|	256	7	30	31	9	0	3	2	-1.264	-2.7028	0.365898	0.734172	0.092953	RPL8B	YLL045C	gi|6322984|ref|NP_013055.1|	256	7	30	31	9	0	20	32	2	-0.304	-1.695	1	0.871883	0.306638	RPL8B	YLL045C	gi|6322984|ref|NP_013055.1|	256	7	30	31	9	29	0.208	0.9592	0.672067	0.14048	0.875539	RPL8B	YLL045C	gi|6322984|ref|NP_013055.1|
SES1	YDR023W	gi|6320226|ref|NP_010306.1|	462	0	9	2	0	0	0	0	-0.347	-0.5064	1	0.650381	0.632837	SES1	YDR023W	gi|6320226|ref|NP_010306.1|	462	0	9	2	0	0	1	0	2	-1.038	-1.9188	0.92365	0.876674	0.26192	SES1	YDR023W	gi|6320226|ref|NP_010306.1|	462	0	9	2	0	0	-2.024	-1.4843	1	0.888554	0.598745	SES1	YDR023W	gi|6320226|ref|NP_010306.1|
YNL208W	YNL208W	gi|42742305|ref|NP_014191.2|	199	0	22	22	0	0	0	0	-1.481	-2.3953	0.503422	0.741767	0.138255	YNL208W	YNL208W	gi|42742305|ref|NP_014191.2|	199	0	22	22	0	0	1	2	0	-2.247	-4.6451	0.054766	0.753794	0.008115	YNL208W	YNL208W	gi|42742305|ref|NP_014191.2|	199	0	22	22	0	0	-2.993	-2.7117	0.625553	0.90893	0.231964	YNL208W	YNL208W	gi|42742305|ref|NP_014191.2|
RPL4A	YBR031W	gi|6319505|ref|NP_009587.1|	362	20	24	11	46	8	18	45	0.998	6.7768	1.5e-05	1e-06	0.702283	RPL4A	YBR031W	gi|6319505|ref|NP_009587.1|	362	20	24	11	46	5	274	110	4	1.374	12.7518	0	0	0.633756	RPL4A	YBR031W	gi|6319505|ref|NP_009587.1|	362	20	24	11	46	214	1.939	16.8016	0	0	0.764328	RPL4A	YBR031W	gi|6319505|ref|NP_009587.1|
ATP3	YBR039W	gi|6319513|ref|NP_009595.1|	311	0	31	30	9	7	5	1	-0.348	-1.0562	1	0.714096	0.471747	ATP3	YBR039W	gi|6319513|ref|NP_009595.1|	311	0	31	30	9	11	6	15	5	-0.609	-3.1084	0.391558	0.838921	0.083347	ATP3	YBR039W	gi|6319513|ref|NP_009595.1|	311	0	31	30	9	0	-3.607	-2.6551	0.655018	0.911691	0.24587	ATP3	YBR039W	gi|6319513|ref|NP_009595.1|
SAM2	YDR502C	gi|6320710|ref|NP_010790.1|	384	0	6	8	11	0	0	0	-0.958	-1.4587	1	0.738384	0.353105	SAM2	YDR502C	gi|6320710|ref|NP_010790.1|	384	0	6	8	11	0	8	0	13	-0.052	-0.1767	1	0.670504	0.600928	SAM2	YDR502C	gi|6320710|ref|NP_010790.1|	384	0	6	8	11	0	-2.582	-2.1154	0.938151	0.926603	0.404163	SAM2	YDR502C	gi|6320710|ref|NP_010790.1|
RPS18B	YML026C	gi|6323615|ref|NP_013686.1|	146	5	28	5	14	4	3	19	0.638	2.5431	0.375067	0.062173	0.875065	RPS18B	YML026C	gi|6323615|ref|NP_013686.1|	146	5	28	5	14	4	10	37	11	0.206	1.1106	0.999185	0.336042	0.716307	RPS18B	YML026C	gi|6323615|ref|NP_013686.1|	146	5	28	5	14	48	1.12	5.4537	0	0	0.797908	RPS18B	YML026C	gi|6323615|ref|NP_013686.1|
TDH1	YJL052W	gi|6322409|ref|NP_012483.1|	332	8	39	70	0	1	9	2	-0.821	-2.7572	0.34423	0.732552	0.085839	TDH1	YJL052W	gi|6322409|ref|NP_012483.1|	332	8	39	70	0	0	0	4	11	-1.876	-7.025	0.000329	0.685033	2.5e-05	TDH1	YJL052W	gi|6322409|ref|NP_012483.1|	332	8	39	70	0	3	-2.513	-4.2571	0.083442	0.822837	0.017178	TDH1	YJL052W	gi|6322409|ref|NP_012483.1|
HTB2	YBL002W	gi|6319471|ref|NP_009553.1|	131	81	11	2	0	9	3	11	-0.058	-0.2508	1	0.607676	0.701731	HTB2	YBL002W	gi|6319471|ref|NP_009553.1|	131	81	11	2	0	449	578	306	6	2.714	24.542	0	0	0.627399	HTB2	YBL002W	gi|6319471|ref|NP_009553.1|	131	81	11	2	0	316	2.411	21.7589	0	0	0.761483	HTB2	YBL002W	gi|6319471|ref|NP_009553.1|
SSE1	YPL106C	gi|6325151|ref|NP_015219.1|	693	0	21	8	0	0	1	0	-1.164	-1.8137	0.817067	0.746531	0.258023	SSE1	YPL106C	gi|6325151|ref|NP_015219.1|	693	0	21	8	0	0	1	2	0	-1.894	-3.8575	0.170526	0.794954	0.030361	SSE1	YPL106C	gi|6325151|ref|NP_015219.1|	693	0	21	8	0	2	-1.8	-2.2137	0.887823	0.926265	0.373981	SSE1	YPL106C	gi|6325151|ref|NP_015219.1|
FBA1	YKL060C	gi|6322790|ref|NP_012863.1|	359	7	94	64	0	0	0	5	-1.881	-4.778	0.012804	0.682717	0.001677	FBA1	YKL060C	gi|6322790|ref|NP_012863.1|	359	7	94	64	0	2	4	5	4	-2.416	-9.047	0	0.663291	0	FBA1	YKL060C	gi|6322790|ref|NP_012863.1|	359	7	94	64	0	24	-0.772	-3.4856	0.278263	0.861541	0.079633	FBA1	YKL060C	gi|6322790|ref|NP_012863.1|
TRX1	YLR043C	gi|6323072|ref|NP_013144.1|	103	0	10	5	0	0	1	0	-0.613	-0.9018	1	0.699873	0.518121	TRX1	YLR043C	gi|6323072|ref|NP_013144.1|	103	0	10	5	0	0	0	0	0	-1.58	-2.7455	0.538782	0.858039	0.125619	TRX1	YLR043C	gi|6323072|ref|NP_013144.1|	103	0	10	5	0	0	-2.244	-1.7964	1	0.917261	0.503994	TRX1	YLR043C	gi|6323072|ref|NP_013144.1|
MNP1	YGL068W	gi|6321369|ref|NP_011447.1|	194	0	22	0	9	0	0	0	-1.187	-1.6656	0.901982	0.744371	0.297142	MNP1	YGL068W	gi|6321369|ref|NP_011447.1|	194	0	22	0	9	3	16	16	0	0.118	0.4777	1	0.504752	0.678746	MNP1	YGL068W	gi|6321369|ref|NP_011447.1|	194	0	22	0	9	0	-2.725	-2.2068	0.891394	0.926349	0.376706	MNP1	YGL068W	gi|6321369|ref|NP_011447.1|
RPL23B	YER117W	gi|6320963|ref|NP_011042.1|	137	1	15	27	51	7	13	27	0.677	3.9445	0.043788	0.004767	0.796842	RPL23B	YER117W	gi|6320963|ref|NP_011042.1|	137	1	15	27	51	8	54	90	28	0.685	5.5806	0.001445	0.000135	0.659534	RPL23B	YER117W	gi|6320963|ref|NP_011042.1|	137	1	15	27	51	44	0.449	2.4692	0.056621	0.004127	0.84036	RPL23B	YER117W	gi|6320963|ref|NP_011042.1|
HSP82	YPL240C	gi|6325016|ref|NP_015084.1|	709	0	23	26	0	1	0	0	-1.608	-2.5967	0.410522	0.736926	0.106656	HSP82	YPL240C	gi|6325016|ref|NP_015084.1|	709	0	23	26	0	2	0	2	11	-1.075	-4.2121	0.105766	0.775392	0.01739	HSP82	YPL240C	gi|6325016|ref|NP_015084.1|	709	0	23	26	0	0	-3.161	-2.5737	0.697823	0.915727	0.268634	HSP82	YPL240C	gi|6325016|ref|NP_015084.1|
YDJ1	YNL064C	gi|6324265|ref|NP_014335.1|	409	10	27	1	34	5	7	27	0.719	3.6834	0.072206	0.008354	0.810062	YDJ1	YNL064C	gi|6324265|ref|NP_014335.1|	409	10	27	1	34	4	24	30	29	0.216	1.3477	0.887776	0.277196	0.72237	YDJ1	YNL064C	gi|6324265|ref|NP_014335.1|	409	10	27	1	34	15	-0.41	-1.5157	1	0.892366	0.589749	YDJ1	YNL064C	gi|6324265|ref|NP_014335.1|
RPL28	YGL103W	gi|6321335|ref|NP_011412.1|	149	4	3	2	9	11	6	7	1.635	5.0282	0.003387	0.000323	0.751152	RPL28	YGL103W	gi|6321335|ref|NP_011412.1|	149	4	3	2	9	8	10	29	6	1.125	3.8922	0.053409	0.007809	0.683727	RPL28	YGL103W	gi|6321335|ref|NP_011412.1|	149	4	3	2	9	22	1.416	4.2498	0.000115	5e-06	0.812438	RPL28	YGL103W	gi|6321335|ref|NP_011412.1|
RPS13	YDR064W	gi|6320269|ref|NP_010349.1|	151	4	19	15	16	5	12	11	0.7	3.0684	0.194764	0.026892	0.844241	RPS13	YDR064W	gi|6320269|ref|NP_010349.1|	151	4	19	15	16	6	13	24	15	0.091	0.4814	1	0.503374	0.679192	RPS13	YDR064W	gi|6320269|ref|NP_010349.1|	151	4	19	15	16	23	0.327	1.347	0.448055	0.068946	0.867141	RPS13	YDR064W	gi|6320269|ref|NP_010349.1|
RPL7A	YGL076C	gi|6321362|ref|NP_011439.1|	244	1	14	3	1	4	8	18	1.77	6.1925	0.000106	9e-06	0.715361	RPL7A	YGL076C	gi|6321362|ref|NP_011439.1|	244	1	14	3	1	2	8	13	2	0.296	1.0017	1	0.363649	0.712288	RPL7A	YGL076C	gi|6321362|ref|NP_011439.1|	244	1	14	3	1	7	0.17	0.4021	0.98888	0.306418	0.877323	RPL7A	YGL076C	gi|6321362|ref|NP_011439.1|
RPL10	YLR075W	gi|6323104|ref|NP_013176.1|	221	21	47	1	27	20	28	83	1.664	12.4813	0	0	0.659121	RPL10	YLR075W	gi|6323104|ref|NP_013176.1|	221	21	47	1	27	4	119	98	8	0.914	7.3495	7e-06	0	0.646718	RPL10	YLR075W	gi|6323104|ref|NP_013176.1|	221	21	47	1	27	74	0.937	5.8973	0	0	0.79304	RPL10	YLR075W	gi|6323104|ref|NP_013176.1|
POR1	YNL055C	gi|6324273|ref|NP_014343.1|	283	0	23	16	0	0	0	1	-1.459	-2.2454	0.57886	0.744471	0.164544	POR1	YNL055C	gi|6324273|ref|NP_014343.1|	283	0	23	16	0	0	0	2	1	-2.199	-4.2451	0.100885	0.773501	0.016385	POR1	YNL055C	gi|6324273|ref|NP_014343.1|	283	0	23	16	0	0	-3.046	-2.507	0.733143	0.91857	0.287213	POR1	YNL055C	gi|6324273|ref|NP_014343.1|
RPS12	YOR369C	gi|6324945|ref|NP_015014.1|	143	0	14	6	0	0	0	9	0.633	1.6513	0.815781	0.185671	0.912647	RPS12	YOR369C	gi|6324945|ref|NP_015014.1|	143	0	14	6	0	0	0	0	5	-1.018	-2.4832	0.657078	0.868621	0.1627	RPS12	YOR369C	gi|6324945|ref|NP_015014.1|	143	0	14	6	0	1	-2.467	-1.9261	1	0.923146	0.463847	RPS12	YOR369C	gi|6324945|ref|NP_015014.1|
RPS6A	YPL090C	gi|6325167|ref|NP_015235.1|	236	198	55	28	17	10	15	21	-0.527	-3.1823	0.203616	0.719958	0.04544	RPS6A	YPL090C	gi|6325167|ref|NP_015235.1|	236	198	55	28	17	34	40	65	17	-0.608	-6.3103	0.002009	0.698436	0.00019	RPS6A	YPL090C	gi|6325167|ref|NP_015235.1|	236	198	55	28	17	99	0.093	0.8078	0.761782	0.178149	0.877675	RPS6A	YPL090C	gi|6325167|ref|NP_015235.1|
YEF3	YLR249W	gi|6323278|ref|NP_013350.1|	1044	3	21	22	50	46	51	25	1.607	11.3097	0	0	0.663197	YEF3	YLR249W	gi|6323278|ref|NP_013350.1|	1044	3	21	22	50	0	5	40	24	-0.284	-1.829	0.964989	0.875359	0.27994	YEF3	YLR249W	gi|6323278|ref|NP_013350.1|	1044	3	21	22	50	36	0.215	1.1158	0.579525	0.107646	0.872565	YEF3	YLR249W	gi|6323278|ref|NP_013350.1|
SSA2	YLL024C	gi|6323004|ref|NP_013076.1|	639	1	82	112	95	34	85	117	1.159	12.8807	0	0	0.658082	SSA2	YLL024C	gi|6323004|ref|NP_013076.1|	639	1	82	112	95	15	117	63	85	0.002	0.0204	1	0.624365	0.628306	SSA2	YLL024C	gi|6323004|ref|NP_013076.1|	639	1	82	112	95	63	-0.336	-2.5358	0.717874	0.917284	0.278483	SSA2	YLL024C	gi|6323004|ref|NP_013076.1|
PEP4	YPL154C	gi|6325103|ref|NP_015171.1|	405	1	23	26	0	0	0	0	-1.636	-2.4022	0.500072	0.741633	0.137181	PEP4	YPL154C	gi|6325103|ref|NP_015171.1|	405	1	23	26	0	1	0	1	1	-2.622	-4.6642	0.053098	0.752854	0.007812	PEP4	YPL154C	gi|6325103|ref|NP_015171.1|	405	1	23	26	0	0	-3.33	-2.418	0.780391	0.921807	0.312729	PEP4	YPL154C	gi|6325103|ref|NP_015171.1|
MLC1	YGL106W	gi|6321332|ref|NP_011409.1|	149	0	30	22	0	0	1	0	-1.704	-2.6072	0.405969	0.73676	0.105757	MLC1	YGL106W	gi|6321332|ref|NP_011409.1|	149	0	30	22	0	0	17	8	5	-0.521	-2.2189	0.781795	0.875468	0.206309	MLC1	YGL106W	gi|6321332|ref|NP_011409.1|	149	0	30	22	0	0	-3.289	-2.7024	0.630374	0.9094	0.234254	MLC1	YGL106W	gi|6321332|ref|NP_011409.1|
NUP57	YGR119C	gi|6321557|ref|NP_011634.1|	541	0	21	6	0	2	0	0	-0.719	-1.2554	1	0.728293	0.412394	NUP57	YGR119C	gi|6321557|ref|NP_011634.1|	541	0	21	6	0	0	0	4	0	-1.437	-3.3116	0.319908	0.827439	0.065236	NUP57	YGR119C	gi|6321557|ref|NP_011634.1|	541	0	21	6	0	0	-2.743	-2.0354	0.978052	0.925864	0.429093	NUP57	YGR119C	gi|6321557|ref|NP_011634.1|
GGA2	YHR108W	gi|6321900|ref|NP_011976.1|	585	0	23	4	0	0	0	1	-1.043	-1.6109	0.933228	0.743225	0.310758	GGA2	YHR108W	gi|6321900|ref|NP_011976.1|	585	0	23	4	0	0	0	0	0	-2.016	-3.5312	0.2522	0.814139	0.048519	GGA2	YHR108W	gi|6321900|ref|NP_011976.1|	585	0	23	4	0	0	-2.626	-2.2222	0.883416	0.926171	0.37126	GGA2	YHR108W	gi|6321900|ref|NP_011976.1|
HSC82	YMR186W	gi|6323840|ref|NP_013911.1|	705	8	161	147	5	1	20	12	-0.938	-5.0227	0.00742	0.679255	0.000886	HSC82	YMR186W	gi|6323840|ref|NP_013911.1|	705	8	161	147	5	2	19	2	11	-2.197	-11.8112	0	0.647452	0	HSC82	YMR186W	gi|6323840|ref|NP_013911.1|	705	8	161	147	5	13	-2.037	-7.1044	7e-06	0.773239	1e-06	HSC82	YMR186W	gi|6323840|ref|NP_013911.1|
HSP104	YLL026W	gi|6323002|ref|NP_013074.1|	908	0	39	27	0	0	0	0	-1.918	-3.0651	0.237351	0.723442	0.05455	HSP104	YLL026W	gi|6323002|ref|NP_013074.1|	908	0	39	27	0	0	0	0	0	-2.892	-5.3374	0.016099	0.725758	0.002003	HSP104	YLL026W	gi|6323002|ref|NP_013074.1|	908	0	39	27	0	0	-3.36	-3.1258	0.423713	0.883939	0.137832	HSP104	YLL026W	gi|6323002|ref|NP_013074.1|
PMA1	YGL008C	gi|6321430|ref|NP_011507.1|	918	4	25	2	3	1	1	2	-0.9	-1.6206	0.927699	0.743382	0.30904	PMA1	YGL008C	gi|6321430|ref|NP_011507.1|	918	4	25	2	3	0	0	0	1	-2.214	-4.1103	0.121996	0.780898	0.020554	PMA1	YGL008C	gi|6321430|ref|NP_011507.1|	918	4	25	2	3	14	0.276	0.8951	0.710139	0.156401	0.876589	PMA1	YGL008C	gi|6321430|ref|NP_011507.1|
SAM1	YLR180W	gi|6323209|ref|NP_013281.1|	382	0	61	44	0	44	85	153	2.302	21.3667	0	0	0.649824	SAM1	YLR180W	gi|6323209|ref|NP_013281.1|	382	0	61	44	0	19	8	61	62	0.374	3.011	0.200064	0.037544	0.703105	SAM1	YLR180W	gi|6323209|ref|NP_013281.1|	382	0	61	44	0	24	-0.337	-1.477	1	0.887425	0.601298	SAM1	YLR180W	gi|6323209|ref|NP_013281.1|
RPL27B	YDR471W	gi|6320679|ref|NP_010759.1|	136	1	19	6	10	11	4	7	0.858	3.2553	0.148	0.019299	0.833507	RPL27B	YDR471W	gi|6320679|ref|NP_010759.1|	136	1	19	6	10	2	11	18	5	0.039	0.1628	1	0.588395	0.646194	RPL27B	YDR471W	gi|6320679|ref|NP_010759.1|	136	1	19	6	10	25	0.822	3.0172	0.01208	0.000699	0.830145	RPL27B	YDR471W	gi|6320679|ref|NP_010759.1|
SSB1	YDL229W	gi|6319972|ref|NP_010052.1|	613	42	242	238	290	56	58	36	-0.323	-3.5487	0.120844	0.709278	0.0243	SSB1	YDL229W	gi|6319972|ref|NP_010052.1|	613	42	242	238	290	36	96	251	31	-0.637	-11.6067	0	0.648375	0	SSB1	YDL229W	gi|6319972|ref|NP_010052.1|	613	42	242	238	290	84	-1.073	-8.9488	0	0.763595	0	SSB1	YDL229W	gi|6319972|ref|NP_010052.1|
PFK1	YGR240C	gi|6321679|ref|NP_011756.1|	987	0	17	30	1	1	1	2	-1.255	-2.5152	0.446864	0.739017	0.118805	PFK1	YGR240C	gi|6321679|ref|NP_011756.1|	987	0	17	30	1	0	5	1	1	-1.831	-4.8422	0.039491	0.744933	0.005559	PFK1	YGR240C	gi|6321679|ref|NP_011756.1|	987	0	17	30	1	3	-1.73	-2.956	0.502892	0.894509	0.172558	PFK1	YGR240C	gi|6321679|ref|NP_011756.1|
SSB2	YNL209W	gi|6324120|ref|NP_014190.1|	613	84	425	143	235	34	103	109	0.067	0.8924	1	0.350819	0.893919	SSB2	YNL209W	gi|6324120|ref|NP_014190.1|	613	84	425	143	235	36	182	213	107	-0.47	-8.3193	6e-06	0.669336	0	SSB2	YNL209W	gi|6324120|ref|NP_014190.1|	613	84	425	143	235	108	-0.91	-8.808	0	0.764089	0	SSB2	YNL209W	gi|6324120|ref|NP_014190.1|
RPS2	YGL123W	gi|6321315|ref|NP_011392.1|	254	69	54	12	31	7	18	22	0.081	0.492	1	0.447988	0.850677	RPS2	YGL123W	gi|6321315|ref|NP_011392.1|	254	69	54	12	31	8	51	136	12	0.259	2.3988	0.400451	0.090279	0.716795	RPS2	YGL123W	gi|6321315|ref|NP_011392.1|	254	69	54	12	31	116	0.837	6.6419	0	0	0.786143	RPS2	YGL123W	gi|6321315|ref|NP_011392.1|
PSA1	YDL055C	gi|6320148|ref|NP_010228.1|	361	0	133	283	3	5	20	40	-0.522	-4.0062	0.057443	0.697418	0.009906	PSA1	YDL055C	gi|6320148|ref|NP_010228.1|	361	0	133	283	3	1	18	17	23	-1.944	-14.5462	0	0.638577	0	PSA1	YDL055C	gi|6320148|ref|NP_010228.1|	361	0	133	283	3	0	-5.086	-4.926	0.019594	0.801842	0.002921	PSA1	YDL055C	gi|6320148|ref|NP_010228.1|
TIF1	YKR059W	gi|6322912|ref|NP_012985.1|	395	0	103	357	3	2	9	6	-1.996	-8.187	0	0.658351	0	TIF1	YKR059W	gi|6322912|ref|NP_012985.1|	395	0	103	357	3	3	10	14	14	-2.405	-14.4057	0	0.638875	0	TIF1	YKR059W	gi|6322912|ref|NP_012985.1|	395	0	103	357	3	11	-2.609	-8.2737	0	0.766337	0	TIF1	YKR059W	gi|6322912|ref|NP_012985.1|
SHM2	YLR058C	gi|6323087|ref|NP_013159.1|	469	0	44	61	0	8	0	0	-1.075	-3.3298	0.16633	0.715555	0.035609	SHM2	YLR058C	gi|6323087|ref|NP_013159.1|	469	0	44	61	0	0	0	3	3	-2.625	-7.3585	0.000129	0.680096	9e-06	SHM2	YLR058C	gi|6323087|ref|NP_013159.1|	469	0	44	61	0	2	-3.051	-3.9008	0.153865	0.838594	0.037044	SHM2	YLR058C	gi|6323087|ref|NP_013159.1|
VMA2	YBR127C	gi|6319603|ref|NP_009685.1|	517	11	419	521	13	82	377	499	1.346	30.367	0	0	0.647675	VMA2	YBR127C	gi|6319603|ref|NP_009685.1|	517	11	419	521	13	105	163	178	245	-0.301	-6.5252	0.001196	0.693931	0.000107	VMA2	YBR127C	gi|6319603|ref|NP_009685.1|	517	11	419	521	13	267	-0.089	-1.235	1	0.84973	0.666824	VMA2	YBR127C	gi|6319603|ref|NP_009685.1|
TRP5	YGL026C	gi|6321412|ref|NP_011489.1|	707	0	153	76	0	1	4	7	-1.649	-5.4186	0.002841	0.674578	0.000289	TRP5	YGL026C	gi|6321412|ref|NP_011489.1|	707	0	153	76	0	0	1	3	12	-2.611	-10.3195	0	0.65502	0	TRP5	YGL026C	gi|6321412|ref|NP_011489.1|	707	0	153	76	0	2	-3.774	-4.8112	0.025899	0.804732	0.004073	TRP5	YGL026C	gi|6321412|ref|NP_011489.1|
CYS4	YGR155W	gi|6321594|ref|NP_011671.1|	507	0	111	121	0	2	1	4	-2.219	-5.6668	0.001478	0.672145	0.000136	CYS4	YGR155W	gi|6321594|ref|NP_011671.1|	507	0	111	121	0	0	0	3	2	-3.535	-9.316	0	0.661346	0	CYS4	YGR155W	gi|6321594|ref|NP_011671.1|	507	0	111	121	0	0	-4.74	-3.6097	0.236074	0.854255	0.064356	CYS4	YGR155W	gi|6321594|ref|NP_011671.1|
OLA1	YBR025C	gi|6319499|ref|NP_009581.1|	394	0	52	65	0	2	4	5	-1.09	-3.6042	0.11103	0.707679	0.021867	OLA1	YBR025C	gi|6319499|ref|NP_009581.1|	394	0	52	65	0	0	5	2	3	-2.399	-7.8057	3.4e-05	0.674603	2e-06	OLA1	YBR025C	gi|6319499|ref|NP_009581.1|	394	0	52	65	0	3	-2.646	-4.5766	0.044	0.811452	0.007724	OLA1	YBR025C	gi|6319499|ref|NP_009581.1|
SSA1	YAL005C	gi|144228166|ref|NP_009396.2|	642	48	325	158	189	18	42	51	-0.515	-4.9027	0.009739	0.680833	0.001204	SSA1	YAL005C	gi|144228166|ref|NP_009396.2|	642	48	325	158	189	76	104	144	29	-0.678	-9.982	0	0.657008	0	SSA1	YAL005C	gi|144228166|ref|NP_009396.2|	642	48	325	158	189	151	-0.366	-4.2582	0.083271	0.822663	0.017002	SSA1	YAL005C	gi|144228166|ref|NP_009396.2|
TEF1	YPR080W	gi|6325337|ref|NP_015405.1|	458	46	1385	399	68	42	52	117	-0.845	-11.6945	0	0.649503	0	TEF1	YPR080W	gi|6325337|ref|NP_015405.1|	458	46	1385	399	68	23	164	426	56	-1.007	-22.8628	0	0.629341	0	TEF1	YPR080W	gi|6325337|ref|NP_015405.1|	458	46	1385	399	68	125	-1.522	-16.9326	0	0.757448	0	TEF1	YPR080W	gi|6325337|ref|NP_015405.1|
LYS12	YIL094C	gi|6322097|ref|NP_012172.1|	371	0	61	78	0	5	7	5	-0.796	-3.089	0.230168	0.722667	0.052413	LYS12	YIL094C	gi|6322097|ref|NP_012172.1|	371	0	61	78	0	1	12	24	10	-1.071	-6.6465	0.000884	0.691555	7.6e-05	LYS12	YIL094C	gi|6322097|ref|NP_012172.1|	371	0	61	78	0	0	-4.259	-3.8458	0.167619	0.841268	0.041179	LYS12	YIL094C	gi|6322097|ref|NP_012172.1|
ATP1	YBL099W	gi|6319370|ref|NP_009453.1|	545	1	186	258	15	14	9	12	-1.245	-6.9743	2.3e-05	0.663447	1e-06	ATP1	YBL099W	gi|6319370|ref|NP_009453.1|	545	1	186	258	15	15	19	49	0	-1.677	-14.2844	0	0.639153	0	ATP1	YBL099W	gi|6319370|ref|NP_009453.1|	545	1	186	258	15	2	-4.456	-5.7521	0.001752	0.786797	0.000192	ATP1	YBL099W	gi|6319370|ref|NP_009453.1|
IDH2	YOR136W	gi|6324709|ref|NP_014779.1|	369	0	127	87	18	6	9	26	-0.391	-2.2957	0.553002	0.743619	0.15506	IDH2	YOR136W	gi|6324709|ref|NP_014779.1|	369	0	127	87	18	22	53	62	13	-0.42	-3.9952	0.142583	0.787118	0.024572	IDH2	YOR136W	gi|6324709|ref|NP_014779.1|	369	0	127	87	18	9	-2.118	-6.281	0.000255	0.780428	2.4e-05	IDH2	YOR136W	gi|6324709|ref|NP_014779.1|
ACT1	YFL039C	gi|14318479|ref|NP_116614.1|	375	1283	785	228	2990	143	300	559	-0.308	-8.9613	0	0.655714	0	ACT1	YFL039C	gi|14318479|ref|NP_116614.1|	375	1283	785	228	2990	261	2229	2961	206	0.101	5.0113	0.005748	0.00062	0.665897	ACT1	YFL039C	gi|14318479|ref|NP_116614.1|	375	1283	785	228	2990	1988	0.218	8.0426	0	0	0.777867	ACT1	YFL039C	gi|14318479|ref|NP_116614.1|
RVB1	YDR190C	gi|6320396|ref|NP_010476.1|	463	4567	4987	3768	7762	454	1193	1757	-0.469	-27.491	0	0.644846	0	RVB1	YDR190C	gi|6320396|ref|NP_010476.1|	463	4567	4987	3768	7762	5727	7304	9628	941	0.152	14.2562	0	0	0.631639	RVB1	YDR190C	gi|6320396|ref|NP_010476.1|	463	4567	4987	3768	7762	8901	0.336	25.2978	0	0	0.759527	RVB1	YDR190C	gi|6320396|ref|NP_010476.1|
RVB2	YPL235W	gi|6325021|ref|NP_015089.1|	471	5615	5202	3829	11315	498	1830	1791	-0.483	-25.8037	0	0.645721	0	RVB2	YPL235W	gi|6325021|ref|NP_015089.1|	471	5615	5202	3829	11315	5826	5695	7818	1047	-0.206	-19.295	0	0.633076	0	RVB2	YPL235W	gi|6325021|ref|NP_015089.1|	471	5615	5202	3829	11315	10785	0.318	25.8607	0	0	0.758885	RVB2	YPL235W	gi|6325021|ref|NP_015089.1|
TAF14	YPL129W	gi|6325128|ref|NP_015196.1|	244	1258	1192	144	1963	145	319	372	-0.342	-8.9445	0	0.655775	0	TAF14	YPL129W	gi|6325128|ref|NP_015196.1|	244	1258	1192	144	1963	783	1366	1880	87	-0.068	-3.2166	0.352357	0.832796	0.073194	TAF14	YPL129W	gi|6325128|ref|NP_015196.1|	244	1258	1192	144	1963	1936	0.339	12.6063	0	0	0.768461	TAF14	YPL129W	gi|6325128|ref|NP_015196.1|
INO80	YGL150C	gi|6321289|ref|NP_011365.1|	1489	4046	2623	708	6202	834	2196	3365	0.602	36.401	0	0	0.64483	INO80	YGL150C	gi|6321289|ref|NP_011365.1|	1489	4046	2623	708	6202	1885	3868	6515	1054	0.015	1.4794	0.823811	0.246795	0.72418	INO80	YGL150C	gi|6321289|ref|NP_011365.1|	1489	4046	2623	708	6202	5599	0.312	19.0784	0	0	0.76292	INO80	YGL150C	gi|6321289|ref|NP_011365.1|
ARP4	YJL081C	gi|6322380|ref|NP_012454.1|	489	787	633	216	1453	153	567	445	0.378	10.2808	0	0	0.667987	ARP4	YJL081C	gi|6322380|ref|NP_012454.1|	489	787	633	216	1453	195	960	1754	143	0.023	0.8693	1	0.398653	0.706072	ARP4	YJL081C	gi|6322380|ref|NP_012454.1|	489	787	633	216	1453	1383	0.392	11.6243	0	0	0.769912	ARP4	YJL081C	gi|6322380|ref|NP_012454.1|
NHP10	YDL002C	gi|6320202|ref|NP_010282.1|	203	799	824	509	2696	222	626	449	0.039	1.277	1	0.261823	0.912103	NHP10	YDL002C	gi|6320202|ref|NP_010282.1|	203	799	824	509	2696	454	1480	2755	382	0.086	4.9597	0.006459	0.000705	0.666542	NHP10	YDL002C	gi|6320202|ref|NP_010282.1|	203	799	824	509	2696	0	-7.778	-6.4703	0.000119	0.778572	1.1e-05	NHP10	YDL002C	gi|6320202|ref|NP_010282.1|
IES3	YLR052W	gi|6323081|ref|NP_013153.1|	250	1033	953	189	2217	96	129	196	-0.982	-19.3909	0	0.647092	0	IES3	YLR052W	gi|6323081|ref|NP_013153.1|	250	1033	953	189	2217	170	740	1328	115	-0.587	-22.9489	0	0.629262	0	IES3	YLR052W	gi|6323081|ref|NP_013153.1|	250	1033	953	189	2217	0	-7.555	-7.0051	1.2e-05	0.773999	1e-06	IES3	YLR052W	gi|6323081|ref|NP_013153.1|
IES5	YER092W	gi|6320938|ref|NP_011017.1|	125	74	558	380	1021	154	615	286	0.699	18.0696	0	0	0.652607	IES5	YER092W	gi|6320938|ref|NP_011017.1|	125	74	558	380	1021	633	707	1541	400	0.511	20.1149	0	0	0.628575	IES5	YER092W	gi|6320938|ref|NP_011017.1|	125	74	558	380	1021	0	-6.905	-5.8773	0.00114	0.785144	0.000121	IES5	YER092W	gi|6320938|ref|NP_011017.1|
IES1	YFL013C	gi|14318508|ref|NP_116641.1|	692	1296	1409	374	3375	433	1212	1669	0.69	31.7788	0	0	0.646492	IES1	YFL013C	gi|14318508|ref|NP_116641.1|	692	1296	1409	374	3375	666	2655	3625	383	0.166	10.2193	0	0	0.637849	IES1	YFL013C	gi|14318508|ref|NP_116641.1|	692	1296	1409	374	3375	0	-7.892	-7.5552	1e-06	0.770233	0	IES1	YFL013C	gi|14318508|ref|NP_116641.1|
DED1	YOR204W	gi|6324778|ref|NP_014847.1|	604	1	520	373	8	9	24	43	-1.118	-9.3864	0	0.654432	0	DED1	YOR204W	gi|6324778|ref|NP_014847.1|	604	1	520	373	8	7	36	35	24	-2.158	-20.9944	0	0.631277	0	DED1	YOR204W	gi|6324778|ref|NP_014847.1|	604	1	520	373	8	31	-2.201	-12.0094	0	0.758905	0	DED1	YOR204W	gi|6324778|ref|NP_014847.1|
IES2	YNL215W	gi|6324114|ref|NP_014184.1|	320	832	725	216	1600	0	0	0	-5.794	-9.4839	0	0.654156	0	IES2	YNL215W	gi|6324114|ref|NP_014184.1|	320	832	725	216	1600	1242	970	1907	3	0.228	11.4786	0	0	0.635751	IES2	YNL215W	gi|6324114|ref|NP_014184.1|	320	832	725	216	1600	1306	0.245	7.6122	0	0	0.779832	IES2	YNL215W	gi|6324114|ref|NP_014184.1|
ARP8	YOR141C	gi|6324715|ref|NP_014784.1|	881	4444	2490	524	6590	705	1605	2708	0.325	19.1428	0	0	0.651553	ARP8	YOR141C	gi|6324715|ref|NP_014784.1|	881	4444	2490	524	6590	772	3112	5148	289	-0.374	-26.213	0	0.627403	0	ARP8	YOR141C	gi|6324715|ref|NP_014784.1|	881	4444	2490	524	6590	6268	0.389	27.1335	0	0	0.757487	ARP8	YOR141C	gi|6324715|ref|NP_014784.1|
NOP56	YLR197W	gi|6323226|ref|NP_013298.1|	504	5	99	28	15	35	49	98	1.561	14.7607	0	0	0.655062	NOP56	YLR197W	gi|6323226|ref|NP_013298.1|	504	5	99	28	15	4	36	100	37	0.219	1.9479	0.596913	0.154417	0.723759	NOP56	YLR197W	gi|6323226|ref|NP_013298.1|	504	5	99	28	15	71	0.46	3.4232	0.003113	0.000159	0.823689	NOP56	YLR197W	gi|6323226|ref|NP_013298.1|
ARB1	YER036C	gi|6320874|ref|NP_010953.1|	610	2	58	90	1	40	40	48	1.187	9.7646	0	0	0.670749	ARB1	YER036C	gi|6320874|ref|NP_010953.1|	610	2	58	90	1	3	15	11	30	-0.905	-5.8626	0.005519	0.709498	0.000596	ARB1	YER036C	gi|6320874|ref|NP_010953.1|	610	2	58	90	1	7	-1.941	-4.9545	0.018245	0.80121	0.002701	ARB1	YER036C	gi|6320874|ref|NP_010953.1|
IES4	YOR189W	gi|6324763|ref|NP_014832.1|	116	48	72	94	187	18	288	368	1.87	30.5073	0	0	0.647557	IES4	YOR189W	gi|6324763|ref|NP_014832.1|	116	48	72	94	187	175	189	237	160	0.671	10.2312	0	0	0.637831	IES4	YOR189W	gi|6324763|ref|NP_014832.1|	116	48	72	94	187	194	0.461	5.3199	1e-06	0	0.799428	IES4	YOR189W	gi|6324763|ref|NP_014832.1|
gag-pol	YGR027W-B	gi|7839171|ref|NP_058158.1|	1755	0	2	0	1	4	7	10	2.708	5.8876	0.000278	2.5e-05	0.723541	gag-pol	YGR027W-B	gi|7839171|ref|NP_058158.1|	1755	0	2	0	1	0	0	0	6	0.543	1.0552	1	0.3491	0.714501	gag-pol	YGR027W-B	gi|7839171|ref|NP_058158.1|	1755	0	2	0	1	1	-0.52	-0.5012	1	0.647924	0.813935	gag-pol	YGR027W-B	gi|7839171|ref|NP_058158.1|
gag-pol	YGR161C-D	gi|7839178|ref|NP_058165.1|	1755	0	3	0	1	4	7	10	2.533	5.6962	0.000501	4.6e-05	0.72911	gag-pol	YGR161C-D	gi|7839178|ref|NP_058165.1|	1755	0	3	0	1	0	0	0	6	0.351	0.6824	1	0.449469	0.694676	gag-pol	YGR161C-D	gi|7839178|ref|NP_058165.1|	1755	0	3	0	1	1	-0.706	-0.6318	1	0.691595	0.794851	gag-pol	YGR161C-D	gi|7839178|ref|NP_058165.1|
RPS8B	YER102W	gi|6320949|ref|NP_011028.1|	200	1	5	4	7	1	8	5	1.193	3.0945	0.187694	0.025718	0.842745	RPS8B	YER102W	gi|6320949|ref|NP_011028.1|	200	1	5	4	7	0	34	14	16	1.388	5.2252	0.003492	0.000357	0.663333	RPS8B	YER102W	gi|6320949|ref|NP_011028.1|	200	1	5	4	7	32	1.833	6.3696	0	0	0.788485	RPS8B	YER102W	gi|6320949|ref|NP_011028.1|
KAP123	YER110C	gi|6320956|ref|NP_011035.1|	1113	1	209	51	2	1	8	15	-1.06	-4.9473	0.008812	0.680206	0.00107	KAP123	YER110C	gi|6320956|ref|NP_011035.1|	1113	1	209	51	2	0	4	0	12	-2.667	-10.8496	0	0.652104	0	KAP123	YER110C	gi|6320956|ref|NP_011035.1|	1113	1	209	51	2	7	-2.513	-6.4957	0.000108	0.778319	1e-05	KAP123	YER110C	gi|6320956|ref|NP_011035.1|
GFA1	YKL104C	gi|6322745|ref|NP_012818.1|	717	1	36	26	1	23	25	51	1.79	11.1343	0	0	0.663927	GFA1	YKL104C	gi|6322745|ref|NP_012818.1|	717	1	36	26	1	0	15	16	63	0.432	2.761	0.271464	0.054839	0.708936	GFA1	YKL104C	gi|6322745|ref|NP_012818.1|	717	1	36	26	1	5	-1.431	-3.0459	0.460237	0.888983	0.153694	GFA1	YKL104C	gi|6322745|ref|NP_012818.1|
TUB2	YFL037W	gi|14318481|ref|NP_116616.1|	457	2	216	188	18	6	25	57	-0.225	-1.9621	0.732737	0.747012	0.223187	TUB2	YFL037W	gi|14318481|ref|NP_116616.1|	457	2	216	188	18	0	11	25	71	-1.335	-12.4875	0	0.64465	0	TUB2	YFL037W	gi|14318481|ref|NP_116616.1|	457	2	216	188	18	17	-2.026	-8.0512	0	0.767421	0	TUB2	YFL037W	gi|14318481|ref|NP_116616.1|
gag-pol	YBL005W-B	gi|6319468|ref|NP_009549.1|	1755	0	1	0	0	4	7	9	2.97	5.4052	0.001183	0.000109	0.738122	gag-pol	YBL005W-B	gi|6319468|ref|NP_009549.1|	1755	0	1	0	0	0	0	0	6	0.871	1.4151	0.855154	0.261785	0.723401	gag-pol	YBL005W-B	gi|6319468|ref|NP_009549.1|	1755	0	1	0	0	1	-0.442	-0.3498	1	0.593409	0.832738	gag-pol	YBL005W-B	gi|6319468|ref|NP_009549.1|
ARP5	YNL059C	gi|6324269|ref|NP_014339.1|	755	961	1750	110	3398	0	0	2	-6.114	-11.1496	0	0.650343	0	ARP5	YNL059C	gi|6324269|ref|NP_014339.1|	755	961	1750	110	3398	0	0	0	0	-7.441	-13.401	0	0.641522	0	ARP5	YNL059C	gi|6324269|ref|NP_014339.1|	755	961	1750	110	3398	2446	0.262	10.0563	0	0	0.772346	ARP5	YNL059C	gi|6324269|ref|NP_014339.1|
RPT3	YDR394W	gi|6320602|ref|NP_010682.1|	428	1	21	10	10	0	1	10	0.071	0.2208	1	0.510492	0.806816	RPT3	YDR394W	gi|6320602|ref|NP_010682.1|	428	1	21	10	10	0	8	2	13	-0.532	-2.0764	0.849576	0.877026	0.231975	RPT3	YDR394W	gi|6320602|ref|NP_010682.1|	428	1	21	10	10	4	-1.253	-2.2159	0.886683	0.926265	0.37398	RPT3	YDR394W	gi|6320602|ref|NP_010682.1|
SNU13	YEL026W	gi|6320809|ref|NP_010888.1|	126	1	41	2	7	0	0	0	-1.689	-2.7186	0.359519	0.733637	0.090537	SNU13	YEL026W	gi|6320809|ref|NP_010888.1|	126	1	41	2	7	0	9	5	0	-1.166	-4.2361	0.102198	0.774039	0.016667	SNU13	YEL026W	gi|6320809|ref|NP_010888.1|	126	1	41	2	7	16	-0.014	-0.0503	1	0.477727	0.859534	SNU13	YEL026W	gi|6320809|ref|NP_010888.1|
HSP26	YBR072W	gi|6319546|ref|NP_009628.1|	214	0	14	1	4	2	14	14	1.75	6.3172	7e-05	6e-06	0.712369	HSP26	YBR072W	gi|6319546|ref|NP_009628.1|	214	0	14	1	4	78	47	34	37	2.257	9.4349	0	0	0.639427	HSP26	YBR072W	gi|6319546|ref|NP_009628.1|	214	0	14	1	4	20	1.176	3.6305	0.001457	7.2e-05	0.820727	HSP26	YBR072W	gi|6319546|ref|NP_009628.1|
RPS9B	YBR189W	gi|6319666|ref|NP_009748.1|	195	0	14	4	1	7	4	9	1.343	4.2761	0.021679	0.002221	0.781341	RPS9B	YBR189W	gi|6319666|ref|NP_009748.1|	195	0	14	4	1	0	6	8	0	-0.226	-0.7082	1	0.776534	0.508764	RPS9B	YBR189W	gi|6319666|ref|NP_009748.1|	195	0	14	4	1	8	0.294	0.7103	0.818768	0.205501	0.878526	RPS9B	YBR189W	gi|6319666|ref|NP_009748.1|
SPT5	YML010W	gi|6323632|ref|NP_013703.1|	1063	0	15	1	1	11	17	26	2.475	9.7258	0	0	0.670967	SPT5	YML010W	gi|6323632|ref|NP_013703.1|	1063	0	15	1	1	2	1	3	18	0.314	1.1127	0.99823	0.334744	0.716478	SPT5	YML010W	gi|6323632|ref|NP_013703.1|	1063	0	15	1	1	1	-2.142	-1.7604	1	0.91479	0.516344	SPT5	YML010W	gi|6323632|ref|NP_013703.1|
ENO1	YGR254W	gi|6321693|ref|NP_011770.1|	437	1	15	1	0	0	1	2	-0.118	-0.2215	1	0.601803	0.709826	ENO1	YGR254W	gi|6321693|ref|NP_011770.1|	437	1	15	1	0	4	0	0	6	-0.438	-1.2305	1	0.84313	0.403421	ENO1	YGR254W	gi|6321693|ref|NP_011770.1|	437	1	15	1	0	4	-0.392	-0.7471	1	0.728082	0.775309	ENO1	YGR254W	gi|6321693|ref|NP_011770.1|
NOP58	YOR310C	gi|6324886|ref|NP_014955.1|	511	0	54	5	3	13	12	17	0.944	4.7531	0.006949	0.000678	0.761545	NOP58	YOR310C	gi|6324886|ref|NP_014955.1|	511	0	54	5	3	3	5	15	8	-0.687	-3.2674	0.334772	0.82983	0.06869	NOP58	YOR310C	gi|6324886|ref|NP_014955.1|	511	0	54	5	3	11	-0.577	-1.7826	1	0.916203	0.50949	NOP58	YOR310C	gi|6324886|ref|NP_014955.1|
PBP1	YGR178C	gi|6321617|ref|NP_011694.1|	722	0	20	1	2	8	19	21	2.048	7.7238	0	0	0.687235	PBP1	YGR178C	gi|6321617|ref|NP_011694.1|	722	0	20	1	2	0	3	9	24	0.458	1.6278	0.751128	0.214998	0.725084	PBP1	YGR178C	gi|6321617|ref|NP_011694.1|	722	0	20	1	2	10	0.305	0.7545	0.793054	0.192785	0.878198	PBP1	YGR178C	gi|6321617|ref|NP_011694.1|
PFK2	YMR205C	gi|6323861|ref|NP_013932.1|	959	0	87	16	2	19	17	39	1.009	6.5867	2.9e-05	2e-06	0.706249	PFK2	YMR205C	gi|6323861|ref|NP_013932.1|	959	0	87	16	2	4	25	58	43	0.24	1.838	0.649045	0.174198	0.724665	PFK2	YMR205C	gi|6323861|ref|NP_013932.1|	959	0	87	16	2	6	-1.77	-4.1153	0.107762	0.82871	0.023672	PFK2	YMR205C	gi|6323861|ref|NP_013932.1|
RPL24B	YGR148C	gi|6321587|ref|NP_011664.1|	155	11	3	0	18	0	3	4	-0.122	-0.3017	1	0.616833	0.68852	RPL24B	YGR148C	gi|6321587|ref|NP_011664.1|	155	11	3	0	18	1	30	88	4	1.378	6.563	8.9e-05	7e-06	0.65145	RPL24B	YGR148C	gi|6321587|ref|NP_011664.1|	155	11	3	0	18	36	1.291	5.1847	1e-06	0	0.800973	RPL24B	YGR148C	gi|6321587|ref|NP_011664.1|
RPL24A	YGL031C	gi|6321407|ref|NP_011484.1|	155	11	3	0	18	4	0	4	0.01	0.0257	1	0.553683	0.766848	RPL24A	YGL031C	gi|6321407|ref|NP_011484.1|	155	11	3	0	18	1	0	0	2	-1.836	-3.9141	0.158591	0.791737	0.027881	RPL24A	YGL031C	gi|6321407|ref|NP_011484.1|	155	11	3	0	18	39	1.376	5.603	0	0	0.796222	RPL24A	YGL031C	gi|6321407|ref|NP_011484.1|
SAR1	YPL218W	gi|6325038|ref|NP_015106.1|	190	0	135	169	2	2	3	7	-1.927	-6.7135	5.8e-05	0.664816	4e-06	SAR1	YPL218W	gi|6325038|ref|NP_015106.1|	190	0	135	169	2	8	9	21	15	-1.724	-10.9685	0	0.651492	0	SAR1	YPL218W	gi|6325038|ref|NP_015106.1|	190	0	135	169	2	8	-2.509	-6.8655	2.2e-05	0.775075	2e-06	SAR1	YPL218W	gi|6325038|ref|NP_015106.1|
TUB1	YML085C	gi|6323554|ref|NP_013625.1|	447	0	109	76	6	3	23	40	0.296	2.0964	0.58044	0.113365	0.898431	TUB1	YML085C	gi|6323554|ref|NP_013625.1|	447	0	109	76	6	1	16	17	49	-0.795	-6.1355	0.003013	0.702434	0.000299	TUB1	YML085C	gi|6323554|ref|NP_013625.1|	447	0	109	76	6	7	-2.186	-5.4675	0.004371	0.791072	0.000524	TUB1	YML085C	gi|6323554|ref|NP_013625.1|
IDH1	YNL037C	gi|6324291|ref|NP_014361.1|	360	0	49	7	1	3	4	2	-0.57	-1.4507	1	0.738134	0.354915	IDH1	YNL037C	gi|6324291|ref|NP_014361.1|	360	0	49	7	1	11	8	15	1	-0.48	-2.2371	0.77313	0.875113	0.202762	IDH1	YNL037C	gi|6324291|ref|NP_014361.1|	360	0	49	7	1	4	-1.624	-2.8033	0.578583	0.903772	0.208594	IDH1	YNL037C	gi|6324291|ref|NP_014361.1|
RPL2A	YFR031C-A	gi|14318555|ref|NP_116688.1|	254	0	13	13	25	7	10	23	1.082	5.019	0.003472	0.000334	0.751618	RPL2A	YFR031C-A	gi|14318555|ref|NP_116688.1|	254	0	13	13	25	0	60	28	7	0.648	3.9553	0.047883	0.006837	0.682445	RPL2A	YFR031C-A	gi|14318555|ref|NP_116688.1|	254	0	13	13	25	42	0.97	4.5932	2.4e-05	1e-06	0.808114	RPL2A	YFR031C-A	gi|14318555|ref|NP_116688.1|
gag-pol	YER138C	gi|6320985|ref|NP_011064.1|	1755	0	2	0	0	4	9	10	2.815	5.7899	0.000376	3.4e-05	0.726282	gag-pol	YER138C	gi|6320985|ref|NP_011064.1|	1755	0	2	0	0	0	0	0	6	0.586	1.0219	1	0.358339	0.713121	gag-pol	YER138C	gi|6320985|ref|NP_011064.1|	1755	0	2	0	0	1	-0.594	-0.5651	1	0.66937	0.805077	gag-pol	YER138C	gi|6320985|ref|NP_011064.1|
gag-pol	YDR261C-D	gi|7839160|ref|NP_058148.1|	1604	0	2	0	0	4	7	9	2.767	6.0384	0.000173	1.5e-05	0.719339	gag-pol	YDR261C-D	gi|7839160|ref|NP_058148.1|	1604	0	2	0	0	0	0	0	4	0.382	0.6765	1	0.450851	0.694325	gag-pol	YDR261C-D	gi|7839160|ref|NP_058148.1|	1604	0	2	0	0	1	-0.629	-0.5884	1	0.678359	0.801078	gag-pol	YDR261C-D	gi|7839160|ref|NP_058148.1|
gag-pol	YDR316W-B	gi|7839162|ref|NP_058150.1|	1755	0	2	0	0	4	7	9	2.718	5.1667	0.002322	0.000217	0.74613	gag-pol	YDR316W-B	gi|7839162|ref|NP_058150.1|	1755	0	2	0	0	0	0	0	5	0.459	0.8429	1	0.405466	0.704711	gag-pol	YDR316W-B	gi|7839162|ref|NP_058150.1|	1755	0	2	0	0	1	-0.526	-0.5006	1	0.647924	0.813935	gag-pol	YDR316W-B	gi|7839162|ref|NP_058150.1|
gag-pol	YJR027W	gi|6322487|ref|NP_012560.1|	1755	0	2	0	0	4	8	10	2.903	5.3078	0.001564	0.000145	0.741303	gag-pol	YJR027W	gi|6322487|ref|NP_012560.1|	1755	0	2	0	0	0	0	0	6	0.634	1.101	1	0.337338	0.716136	gag-pol	YJR027W	gi|6322487|ref|NP_012560.1|	1755	0	2	0	0	1	-0.414	-0.3705	1	0.599977	0.830722	gag-pol	YJR027W	gi|6322487|ref|NP_012560.1|
gag-pol	YGR038C-B	gi|7839173|ref|NP_058160.1|	1755	0	2	0	0	4	7	9	2.711	5.5835	0.000702	6.4e-05	0.732421	gag-pol	YGR038C-B	gi|7839173|ref|NP_058160.1|	1755	0	2	0	0	0	0	0	5	0.419	0.7857	1	0.420524	0.701524	gag-pol	YGR038C-B	gi|7839173|ref|NP_058160.1|	1755	0	2	0	0	1	-0.659	-0.5456	1	0.66331	0.807675	gag-pol	YGR038C-B	gi|7839173|ref|NP_058160.1|
gag-pol	YHR214C-B	gi|6322010|ref|NP_012086.1|	1793	0	2	0	0	4	8	9	2.77	5.3637	0.001333	0.000125	0.739596	gag-pol	YHR214C-B	gi|6322010|ref|NP_012086.1|	1793	0	2	0	0	0	0	0	6	0.606	1.0555	1	0.349101	0.714501	gag-pol	YHR214C-B	gi|6322010|ref|NP_012086.1|	1793	0	2	0	0	1	-0.476	-0.429	1	0.622664	0.823255	gag-pol	YHR214C-B	gi|6322010|ref|NP_012086.1|
gag-pol	YDR365W-B	gi|7839164|ref|NP_058152.1|	1755	0	2	0	1	4	8	10	2.697	5.9275	0.000246	2.2e-05	0.72247	gag-pol	YDR365W-B	gi|7839164|ref|NP_058152.1|	1755	0	2	0	1	0	0	0	6	0.511	0.9538	1	0.375674	0.710296	gag-pol	YDR365W-B	gi|7839164|ref|NP_058152.1|	1755	0	2	0	1	1	-0.544	-0.5055	1	0.649477	0.813324	gag-pol	YDR365W-B	gi|7839164|ref|NP_058152.1|
gag-pol	YER160C	gi|6321008|ref|NP_011087.1|	1755	0	2	0	0	3	6	8	2.64	4.9328	0.004367	0.00042	0.754689	gag-pol	YER160C	gi|6321008|ref|NP_011087.1|	1755	0	2	0	0	0	0	0	5	0.419	0.7178	1	0.439801	0.697072	gag-pol	YER160C	gi|6321008|ref|NP_011087.1|	1755	0	2	0	0	1	-0.603	-0.5545	1	0.666347	0.806383	gag-pol	YER160C	gi|6321008|ref|NP_011087.1|
TUB3	YML124C	gi|6323511|ref|NP_013582.1|	445	0	72	18	7	6	13	12	0.207	1.0755	1	0.308386	0.904954	TUB3	YML124C	gi|6323511|ref|NP_013582.1|	445	0	72	18	7	1	0	7	24	-1.052	-5.478	0.012234	0.720946	0.00146	TUB3	YML124C	gi|6323511|ref|NP_013582.1|	445	0	72	18	7	0	-3.954	-3.0002	0.481725	0.892037	0.163906	TUB3	YML124C	gi|6323511|ref|NP_013582.1|
VMA8	YEL051W	gi|6320784|ref|NP_010863.1|	256	0	185	5	3	2	0	6	-1.775	-4.8751	0.010356	0.68129	0.00131	VMA8	YEL051W	gi|6320784|ref|NP_010863.1|	256	0	185	5	3	7	3	23	4	-1.632	-8.9828	1e-06	0.663788	0	VMA8	YEL051W	gi|6320784|ref|NP_010863.1|	256	0	185	5	3	5	-2.561	-5.1459	0.011059	0.797018	0.001511	VMA8	YEL051W	gi|6320784|ref|NP_010863.1|
CCT8	YJL008C	gi|6322452|ref|NP_012526.1|	568	0	40	7	5	19	14	15	1.267	5.9558	0.000225	2e-05	0.721587	CCT8	YJL008C	gi|6322452|ref|NP_012526.1|	568	0	40	7	5	0	6	26	39	0.345	1.7919	0.671225	0.18272	0.724908	CCT8	YJL008C	gi|6322452|ref|NP_012526.1|	568	0	40	7	5	18	0.112	0.4089	0.985355	0.303278	0.877459	CCT8	YJL008C	gi|6322452|ref|NP_012526.1|
gag-pol	YDR210C-D	gi|20336767|ref|NP_620387.1|	1755	0	2	0	0	3	8	9	2.692	5.4905	0.000924	8.5e-05	0.735437	gag-pol	YDR210C-D	gi|20336767|ref|NP_620387.1|	1755	0	2	0	0	0	0	0	5	0.41	0.7613	1	0.427397	0.699985	gag-pol	YDR210C-D	gi|20336767|ref|NP_620387.1|	1755	0	2	0	0	1	-0.599	-0.5459	1	0.66331	0.807675	gag-pol	YDR210C-D	gi|20336767|ref|NP_620387.1|
VMA1	YDL185W	gi|6320016|ref|NP_010096.1|	1071	0	101	41	26	13	16	39	0.444	2.8981	0.245294	0.03564	0.854043	VMA1	YDL185W	gi|6320016|ref|NP_010096.1|	1071	0	101	41	26	0	2	7	53	-0.95	-6.004	0.004051	0.705721	0.000419	VMA1	YDL185W	gi|6320016|ref|NP_010096.1|	1071	0	101	41	26	2	-3.462	-4.3724	0.066929	0.818474	0.013063	VMA1	YDL185W	gi|6320016|ref|NP_010096.1|
RPL33A	YPL143W	gi|6325114|ref|NP_015182.1|	107	0	4	3	8	3	1	1	0.033	0.0626	1	0.545571	0.775066	RPL33A	YPL143W	gi|6325114|ref|NP_015182.1|	107	0	4	3	8	0	6	10	10	0.553	1.8025	0.666111	0.180805	0.724861	RPL33A	YPL143W	gi|6325114|ref|NP_015182.1|	107	0	4	3	8	7	0.237	0.5237	0.924096	0.263738	0.878632	RPL33A	YPL143W	gi|6325114|ref|NP_015182.1|
RPS11A	YDR025W	gi|6320228|ref|NP_010308.1|	156	12	3	0	14	4	3	1	-0.026	-0.0655	1	0.572093	0.746811	RPS11A	YDR025W	gi|6320228|ref|NP_010308.1|	156	12	3	0	14	0	31	16	2	0.553	2.2883	0.445376	0.103444	0.718831	RPS11A	YDR025W	gi|6320228|ref|NP_010308.1|	156	12	3	0	14	34	1.315	5.4395	0	0	0.798059	RPS11A	YDR025W	gi|6320228|ref|NP_010308.1|
GPR1	YDL035C	gi|6320170|ref|NP_010249.1|	961	26	22	0	35	2	2	6	-0.812	-2.3605	0.52049	0.742419	0.143715	GPR1	YDL035C	gi|6320170|ref|NP_010249.1|	961	26	22	0	35	12	0	150	0	0.697	4.88	0.007714	0.000864	0.667603	GPR1	YDL035C	gi|6320170|ref|NP_010249.1|	961	26	22	0	35	39	0.425	2.134	0.122661	0.010805	0.847687	GPR1	YDL035C	gi|6320170|ref|NP_010249.1|
gag-pol	YJR029W	gi|6322489|ref|NP_012562.1|	1755	0	1	0	0	4	7	7	2.932	5.2563	0.001809	0.000168	0.743036	gag-pol	YJR029W	gi|6322489|ref|NP_012562.1|	1755	0	1	0	0	0	0	0	5	0.811	1.3427	0.890184	0.278399	0.72228	gag-pol	YJR029W	gi|6322489|ref|NP_012562.1|	1755	0	1	0	0	0	-0.635	-0.5159	1	0.652573	0.812092	gag-pol	YJR029W	gi|6322489|ref|NP_012562.1|
DHH1	YDL160C	gi|6320041|ref|NP_010121.1|	506	0	152	56	5	10	3	3	-1.263	-4.9707	0.008357	0.679943	0.001017	DHH1	YDL160C	gi|6320041|ref|NP_010121.1|	506	0	152	56	5	6	4	9	10	-1.968	-9.9571	0	0.657163	0	DHH1	YDL160C	gi|6320041|ref|NP_010121.1|	506	0	152	56	5	16	-1.417	-5.7055	0.002047	0.787417	0.000225	DHH1	YDL160C	gi|6320041|ref|NP_010121.1|
NOP1	YDL014W	gi|6320190|ref|NP_010270.1|	327	0	93	3	3	3	1	24	0.072	0.3367	1	0.484151	0.827095	NOP1	YDL014W	gi|6320190|ref|NP_010270.1|	327	0	93	3	3	2	22	46	15	-0.124	-0.8259	1	0.794829	0.485959	NOP1	YDL014W	gi|6320190|ref|NP_010270.1|	327	0	93	3	3	3	-2.463	-3.7947	0.18113	0.844021	0.045663	NOP1	YDL014W	gi|6320190|ref|NP_010270.1|
CCT4	YDL143W	gi|6320058|ref|NP_010138.1|	528	0	44	15	5	3	4	6	-0.309	-0.9689	1	0.706751	0.496873	CCT4	YDL143W	gi|6320058|ref|NP_010138.1|	528	0	44	15	5	0	2	1	6	-1.897	-5.3115	0.016918	0.72665	0.002117	CCT4	YDL143W	gi|6320058|ref|NP_010138.1|	528	0	44	15	5	5	-1.483	-3.0041	0.479875	0.89176	0.162961	CCT4	YDL143W	gi|6320058|ref|NP_010138.1|
gag-pol	YDR098C-A	gi|7839151|ref|NP_058141.1|	440	0	1	0	0	0	0	0	0.828	1.0254	1	0.320384	0.902278	gag-pol	YDR098C-A	gi|7839151|ref|NP_058141.1|	440	0	1	0	0	0	0	0	0	-0.186	-0.2626	1	0.689962	0.587569	gag-pol	YDR098C-A	gi|7839151|ref|NP_058141.1|	440	0	1	0	0	0	-0.917	-0.6488	1	0.697382	0.791995	gag-pol	YDR098C-A	gi|7839151|ref|NP_058141.1|
ATP2	YJR121W	gi|6322581|ref|NP_012655.1|	511	0	207	306	3	1	2	8	-2.525	-8.8826	0	0.655959	0	ATP2	YJR121W	gi|6322581|ref|NP_012655.1|	511	0	207	306	3	29	67	54	4	-1.179	-12.4109	0	0.644946	0	ATP2	YJR121W	gi|6322581|ref|NP_012655.1|	511	0	207	306	3	6	-3.327	-8.3554	0	0.76597	0	ATP2	YJR121W	gi|6322581|ref|NP_012655.1|
IES6	YEL044W	gi|6320791|ref|NP_010870.1|	166	91	244	0	511	0	0	0	-4.446	-7.3377	6e-06	0.661764	0	IES6	YEL044W	gi|6320791|ref|NP_010870.1|	166	91	244	0	511	0	0	0	0	-5.418	-10.3974	0	0.654584	0	IES6	YEL044W	gi|6320791|ref|NP_010870.1|	166	91	244	0	511	371	0.364	5.9533	0	0	0.792492	IES6	YEL044W	gi|6320791|ref|NP_010870.1|
RVS167	YDR388W	gi|6320596|ref|NP_010676.1|	482	0	89	56	4	0	3	13	-0.834	-3.1574	0.210472	0.720731	0.047351	RVS167	YDR388W	gi|6320596|ref|NP_010676.1|	482	0	89	56	4	3	0	1	1	-3.266	-7.8078	3.3e-05	0.674546	2e-06	RVS167	YDR388W	gi|6320596|ref|NP_010676.1|	482	0	89	56	4	4	-2.559	-5.0015	0.016191	0.800081	0.002335	RVS167	YDR388W	gi|6320596|ref|NP_010676.1|
RFC1	YOR217W	gi|6324791|ref|NP_014860.1|	861	0	19	1	2	12	17	10	1.874	6.6373	2.4e-05	2e-06	0.705159	RFC1	YOR217W	gi|6324791|ref|NP_014860.1|	861	0	19	1	2	0	5	6	4	-0.35	-1.0513	1	0.824512	0.440581	RFC1	YOR217W	gi|6324791|ref|NP_014860.1|	861	0	19	1	2	0	-2.538	-1.8814	1	0.921463	0.477732	RFC1	YOR217W	gi|6324791|ref|NP_014860.1|
TIF4631	YGR162W	gi|6321601|ref|NP_011678.1|	952	1	78	9	0	0	0	4	-1.421	-3.3739	0.156253	0.714236	0.032985	TIF4631	YGR162W	gi|6321601|ref|NP_011678.1|	952	1	78	9	0	1	3	0	4	-2.311	-6.7097	0.000753	0.690418	6.4e-05	TIF4631	YGR162W	gi|6321601|ref|NP_011678.1|	952	1	78	9	0	4	-2.02	-3.6738	0.21596	0.850497	0.057123	TIF4631	YGR162W	gi|6321601|ref|NP_011678.1|
RPT5	YOR117W	gi|6324691|ref|NP_014760.1|	434	0	26	16	1	11	11	20	1.315	6.1954	0.000105	9e-06	0.715361	RPT5	YOR117W	gi|6324691|ref|NP_014760.1|	434	0	26	16	1	1	4	3	15	-0.616	-2.3136	0.736775	0.873513	0.189734	RPT5	YOR117W	gi|6324691|ref|NP_014760.1|	434	0	26	16	1	1	-2.927	-2.6065	0.680525	0.914082	0.258942	RPT5	YOR117W	gi|6324691|ref|NP_014760.1|
NPA3	YJR072C	gi|6322532|ref|NP_012606.1|	385	0	16	2	1	2	2	5	0.572	1.3974	0.953723	0.236904	0.91383	NPA3	YJR072C	gi|6322532|ref|NP_012606.1|	385	0	16	2	1	0	2	4	5	-0.463	-1.2195	1	0.842183	0.405559	NPA3	YJR072C	gi|6322532|ref|NP_012606.1|	385	0	16	2	1	0	-2.428	-1.6793	1	0.908869	0.540816	NPA3	YJR072C	gi|6322532|ref|NP_012606.1|
ARP2	YDL029W	gi|6320175|ref|NP_010255.1|	391	0	8	3	25	7	23	22	1.679	8.0476	0	0	0.683582	ARP2	YDL029W	gi|6320175|ref|NP_010255.1|	391	0	8	3	25	3	7	9	28	0.268	1.237	0.940576	0.304174	0.720009	ARP2	YDL029W	gi|6320175|ref|NP_010255.1|	391	0	8	3	25	0	-3.01	-2.4228	0.777843	0.921662	0.311434	ARP2	YDL029W	gi|6320175|ref|NP_010255.1|
MDN1	YLR106C	gi|6323135|ref|NP_013207.1|	4910	0	81	1	1	13	30	31	1.225	7.6126	1e-06	0	0.688705	MDN1	YLR106C	gi|6323135|ref|NP_013207.1|	4910	0	81	1	1	0	5	3	20	-1.031	-4.7366	0.047153	0.74962	0.00683	MDN1	YLR106C	gi|6323135|ref|NP_013207.1|	4910	0	81	1	1	2	-2.761	-3.6746	0.215716	0.850497	0.057123	MDN1	YLR106C	gi|6323135|ref|NP_013207.1|
TCP1	YDR212W	gi|6320418|ref|NP_010498.1|	559	0	26	4	13	2	4	6	0.035	0.1074	1	0.535948	0.784366	TCP1	YDR212W	gi|6320418|ref|NP_010498.1|	559	0	26	4	13	0	5	3	6	-1.048	-3.5236	0.254371	0.814746	0.049198	TCP1	YDR212W	gi|6320418|ref|NP_010498.1|	559	0	26	4	13	8	-0.557	-1.378	1	0.873754	0.628824	TCP1	YDR212W	gi|6320418|ref|NP_010498.1|
FAA4	YMR246W	gi|6323903|ref|NP_013974.1|	694	2	12	0	6	4	3	15	1.392	4.4409	0.014873	0.001507	0.774368	FAA4	YMR246W	gi|6323903|ref|NP_013974.1|	694	2	12	0	6	0	0	6	9	-0.188	-0.5733	1	0.752684	0.534497	FAA4	YMR246W	gi|6323903|ref|NP_013974.1|	694	2	12	0	6	0	-2.395	-1.8733	1	0.921084	0.480505	FAA4	YMR246W	gi|6323903|ref|NP_013974.1|
TRM1	YDR120C	gi|6320325|ref|NP_010405.1|	570	1	3	0	22	0	0	3	-0.394	-0.8227	1	0.69166	0.541215	TRM1	YDR120C	gi|6320325|ref|NP_010405.1|	570	1	3	0	22	0	4	4	0	-0.975	-2.5842	0.610633	0.864856	0.147462	TRM1	YDR120C	gi|6320325|ref|NP_010405.1|	570	1	3	0	22	2	-1.635	-2.0044	0.993205	0.925308	0.43882	TRM1	YDR120C	gi|6320325|ref|NP_010405.1|
URA2	YJL130C	gi|6322331|ref|NP_012405.1|	2214	0	84	10	5	70	75	135	2.375	18.6251	0	0	0.652071	URA2	YJL130C	gi|6322331|ref|NP_012405.1|	2214	0	84	10	5	2	20	30	154	0.748	5.8951	0.000626	5.5e-05	0.656638	URA2	YJL130C	gi|6322331|ref|NP_012405.1|	2214	0	84	10	5	0	-3.82	-3.3437	0.331658	0.870226	0.100073	URA2	YJL130C	gi|6322331|ref|NP_012405.1|
TEF4	YKL081W	gi|6322769|ref|NP_012842.1|	412	0	5	8	2	2	3	2	0.469	0.9856	1	0.329456	0.900026	TEF4	YKL081W	gi|6322769|ref|NP_012842.1|	412	0	5	8	2	0	0	2	2	-1.012	-2.0639	0.8555	0.877071	0.233862	TEF4	YKL081W	gi|6322769|ref|NP_012842.1|	412	0	5	8	2	0	-2.031	-1.6499	1	0.906205	0.55023	TEF4	YKL081W	gi|6322769|ref|NP_012842.1|
ARF1	YDL192W	gi|6320009|ref|NP_010089.1|	181	0	15	51	1	0	0	1	-1.902	-3.1251	0.219614	0.721698	0.04983	ARF1	YDL192W	gi|6320009|ref|NP_010089.1|	181	0	15	51	1	0	1	3	1	-2.366	-5.7529	0.006973	0.712502	0.000772	ARF1	YDL192W	gi|6320009|ref|NP_010089.1|	181	0	15	51	1	0	-3.494	-3.083	0.443107	0.886746	0.146511	ARF1	YDL192W	gi|6320009|ref|NP_010089.1|
SEC27	YGL137W	gi|6321301|ref|NP_011378.1|	889	0	4	3	1	5	13	14	2.644	6.933	9e-06	1e-06	0.699348	SEC27	YGL137W	gi|6321301|ref|NP_011378.1|	889	0	4	3	1	0	1	1	23	1.136	2.8623	0.240769	0.047144	0.706571	SEC27	YGL137W	gi|6321301|ref|NP_011378.1|	889	0	4	3	1	0	-1.517	-1.1633	1	0.835844	0.684805	SEC27	YGL137W	gi|6321301|ref|NP_011378.1|
MYO2	YOR326W	gi|6324902|ref|NP_014971.1|	1574	2	16	5	0	7	13	16	1.76	6.7168	1.8e-05	1e-06	0.703568	MYO2	YOR326W	gi|6324902|ref|NP_014971.1|	1574	2	16	5	0	0	21	54	0	1.184	5.0436	0.005339	0.000574	0.665516	MYO2	YOR326W	gi|6324902|ref|NP_014971.1|	1574	2	16	5	0	2	-1.529	-1.9132	1	0.922678	0.468015	MYO2	YOR326W	gi|6324902|ref|NP_014971.1|
SSZ1	YHR064C	gi|37362658|ref|NP_011931.2|	538	0	15	17	1	2	7	1	0.073	0.1967	1	0.516232	0.802012	SSZ1	YHR064C	gi|37362658|ref|NP_011931.2|	538	0	15	17	1	0	0	1	3	-1.79	-3.6631	0.21649	0.806577	0.040619	SSZ1	YHR064C	gi|37362658|ref|NP_011931.2|	538	0	15	17	1	4	-1.073	-1.9628	1	0.924241	0.452723	SSZ1	YHR064C	gi|37362658|ref|NP_011931.2|
VPS13	YLL040C	gi|6322988|ref|NP_013060.1|	3144	0	28	5	2	4	5	5	0.408	1.2846	1	0.260413	0.91224	VPS13	YLL040C	gi|6322988|ref|NP_013060.1|	3144	0	28	5	2	0	1	0	3	-1.825	-3.8797	0.165769	0.793781	0.029439	VPS13	YLL040C	gi|6322988|ref|NP_013060.1|	3144	0	28	5	2	0	-2.915	-2.4211	0.778745	0.921661	0.311436	VPS13	YLL040C	gi|6322988|ref|NP_013060.1|
MAK21	YDR060W	gi|6320265|ref|NP_010345.1|	1025	0	14	4	1	0	2	1	-0.39	-0.6887	1	0.675495	0.581161	MAK21	YDR060W	gi|6320265|ref|NP_010345.1|	1025	0	14	4	1	0	2	0	0	-1.453	-2.8848	0.479632	0.851049	0.107781	MAK21	YDR060W	gi|6320265|ref|NP_010345.1|	1025	0	14	4	1	0	-2.459	-1.9534	1	0.923988	0.455505	MAK21	YDR060W	gi|6320265|ref|NP_010345.1|
ARF2	YDL137W	gi|6320064|ref|NP_010144.1|	181	0	7	1	1	0	0	0	-0.249	-0.3622	1	0.626775	0.673295	ARF2	YDL137W	gi|6320064|ref|NP_010144.1|	181	0	7	1	1	0	1	0	1	-1.042	-1.8529	0.954067	0.875811	0.274892	ARF2	YDL137W	gi|6320064|ref|NP_010144.1|	181	0	7	1	1	0	-1.934	-1.434	1	0.882107	0.612685	ARF2	YDL137W	gi|6320064|ref|NP_010144.1|
RPT2	YDL007W	gi|6320197|ref|NP_010277.1|	437	0	6	3	10	9	10	25	2.17	7.7082	0	0	0.687474	RPT2	YDL007W	gi|6320197|ref|NP_010277.1|	437	0	6	3	10	0	2	0	25	0.42	1.4862	0.820487	0.245662	0.72423	RPT2	YDL007W	gi|6320197|ref|NP_010277.1|	437	0	6	3	10	0	-2.366	-1.7372	1	0.913278	0.523176	RPT2	YDL007W	gi|6320197|ref|NP_010277.1|
RPT6	YGL048C	gi|6321390|ref|NP_011467.1|	405	0	9	4	8	5	4	9	1.133	3.6789	0.072801	0.008465	0.810395	RPT6	YGL048C	gi|6321390|ref|NP_011467.1|	405	0	9	4	8	0	0	2	11	-0.377	-1.145	1	0.834635	0.421547	RPT6	YGL048C	gi|6321390|ref|NP_011467.1|	405	0	9	4	8	2	-1.459	-1.6951	1	0.9103	0.53541	RPT6	YGL048C	gi|6321390|ref|NP_011467.1|
PRS1	YKL181W	gi|6322667|ref|NP_012740.1|	427	0	2	1	1	0	0	3	1.331	2.035	0.611593	0.121557	0.900936	PRS1	YKL181W	gi|6322667|ref|NP_012740.1|	427	0	2	1	1	0	0	5	6	1.055	1.9182	0.610884	0.159663	0.724048	PRS1	YKL181W	gi|6322667|ref|NP_012740.1|	427	0	2	1	1	0	-0.772	-0.6031	1	0.682804	0.799033	PRS1	YKL181W	gi|6322667|ref|NP_012740.1|
SEC18	YBR080C	gi|6319554|ref|NP_009636.1|	758	0	28	28	1	0	2	1	-1.42	-2.6374	0.393039	0.735914	0.101356	SEC18	YBR080C	gi|6319554|ref|NP_009636.1|	758	0	28	28	1	0	2	2	1	-2.291	-5.1152	0.024406	0.73396	0.003228	SEC18	YBR080C	gi|6319554|ref|NP_009636.1|	758	0	28	28	1	0	-3.25	-2.8005	0.580003	0.904026	0.209677	SEC18	YBR080C	gi|6319554|ref|NP_009636.1|
ETT1	YOR051C	gi|6324625|ref|NP_014694.1|	412	0	22	3	1	3	4	4	0.434	1.1813	1	0.28333	0.909436	ETT1	YOR051C	gi|6324625|ref|NP_014694.1|	412	0	22	3	1	1	2	1	20	-0.087	-0.2888	1	0.695532	0.583514	ETT1	YOR051C	gi|6324625|ref|NP_014694.1|	412	0	22	3	1	0	-2.618	-2.0612	0.965304	0.926168	0.422151	ETT1	YOR051C	gi|6324625|ref|NP_014694.1|
gag-pol	YMR045C	gi|6323688|ref|NP_013759.1|	1755	0	0	0	0	0	1	1	1.058	1.3552	0.976352	0.245094	0.913425	gag-pol	YMR045C	gi|6323688|ref|NP_013759.1|	1755	0	0	0	0	0	0	0	1	0.173	0.2423	1	0.567242	0.655526	gag-pol	YMR045C	gi|6323688|ref|NP_013759.1|	1755	0	0	0	0	0	-0.682	-0.5327	1	0.658728	0.809588	gag-pol	YMR045C	gi|6323688|ref|NP_013759.1|
CCT7	YJL111W	gi|6322350|ref|NP_012424.1|	550	0	16	6	1	0	1	3	-0.25	-0.4787	1	0.645475	0.641804	CCT7	YJL111W	gi|6322350|ref|NP_012424.1|	550	0	16	6	1	0	4	9	2	-0.347	-1.0275	1	0.821493	0.445829	CCT7	YJL111W	gi|6322350|ref|NP_012424.1|	550	0	16	6	1	0	-2.342	-1.9093	1	0.922516	0.469404	CCT7	YJL111W	gi|6322350|ref|NP_012424.1|
RPT4	YOR259C	gi|6324833|ref|NP_014902.1|	437	0	8	1	2	0	1	7	1.048	2.3114	0.47644	0.08578	0.887776	RPT4	YOR259C	gi|6324833|ref|NP_014902.1|	437	0	8	1	2	0	3	2	2	-0.41	-0.8788	1	0.802191	0.475825	RPT4	YOR259C	gi|6324833|ref|NP_014902.1|	437	0	8	1	2	0	-1.986	-1.3524	1	0.869627	0.636143	RPT4	YOR259C	gi|6324833|ref|NP_014902.1|
YGL039W	YGL039W	gi|6321399|ref|NP_011476.1|	348	0	24	3	2	6	4	11	0.972	3.4778	0.103536	0.012616	0.82099	YGL039W	YGL039W	gi|6321399|ref|NP_011476.1|	348	0	24	3	2	0	0	3	18	-0.244	-0.9322	1	0.809192	0.465576	YGL039W	YGL039W	gi|6321399|ref|NP_011476.1|	348	0	24	3	2	0	-2.76	-2.0605	0.965651	0.926167	0.422151	YGL039W	YGL039W	gi|6321399|ref|NP_011476.1|
SUP45	YBR143C	gi|6319619|ref|NP_009701.1|	437	1	27	5	0	5	2	2	-0.029	-0.0807	1	0.574661	0.743853	SUP45	YBR143C	gi|6319619|ref|NP_009701.1|	437	1	27	5	0	0	0	1	2	-1.985	-3.9558	0.150201	0.789418	0.026183	SUP45	YBR143C	gi|6319619|ref|NP_009701.1|	437	1	27	5	0	0	-2.904	-2.2843	0.851012	0.925244	0.352338	SUP45	YBR143C	gi|6319619|ref|NP_009701.1|
gag-pol	YOR142W-B	gi|7839199|ref|NP_058183.1|	1755	0	1	0	0	0	0	2	1.397	1.8676	0.699077	0.147338	0.907198	gag-pol	YOR142W-B	gi|7839199|ref|NP_058183.1|	1755	0	1	0	0	0	0	0	1	0.141	0.1956	1	0.579188	0.650357	gag-pol	YOR142W-B	gi|7839199|ref|NP_058183.1|	1755	0	1	0	0	0	-0.636	-0.4724	1	0.636964	0.818117	gag-pol	YOR142W-B	gi|7839199|ref|NP_058183.1|
GEA1	YJR031C	gi|6322491|ref|NP_012565.1|	1408	0	4	1	2	0	0	0	0.238	0.3371	1	0.484151	0.827094	GEA1	YJR031C	gi|6322491|ref|NP_012565.1|	1408	0	4	1	2	2	0	3	0	-0.121	-0.2408	1	0.685455	0.590772	GEA1	YJR031C	gi|6322491|ref|NP_012565.1|	1408	0	4	1	2	1	-1.357	-1.1601	1	0.834935	0.685905	GEA1	YJR031C	gi|6322491|ref|NP_012565.1|
PAN1	YIR006C	gi|6322196|ref|NP_012271.1|	1480	0	97	6	1	3	3	8	-0.684	-2.4505	0.476941	0.740515	0.12879	PAN1	YIR006C	gi|6322196|ref|NP_012271.1|	1480	0	97	6	1	0	8	0	0	-2.251	-7.1115	0.000259	0.683688	1.9e-05	PAN1	YIR006C	gi|6322196|ref|NP_012271.1|	1480	0	97	6	1	0	-3.903	-3.3773	0.318528	0.868025	0.094658	PAN1	YIR006C	gi|6322196|ref|NP_012271.1|
ADE5,7	YGL234W	gi|6321203|ref|NP_011280.1|	802	0	7	2	2	0	0	0	-0.217	-0.3067	1	0.616834	0.688519	ADE5,7	YGL234W	gi|6321203|ref|NP_011280.1|	802	0	7	2	2	0	0	1	1	-1.178	-1.8807	0.941286	0.876264	0.268879	ADE5,7	YGL234W	gi|6321203|ref|NP_011280.1|	802	0	7	2	2	0	-1.895	-1.3775	1	0.873754	0.628825	ADE5,7	YGL234W	gi|6321203|ref|NP_011280.1|
YHB1	YGR234W	gi|6321673|ref|NP_011750.1|	399	0	53	4	1	0	0	2	-1.446	-2.7157	0.360685	0.733816	0.091335	YHB1	YGR234W	gi|6321673|ref|NP_011750.1|	399	0	53	4	1	0	0	0	2	-2.51	-5.1139	0.024464	0.73396	0.003228	YHB1	YGR234W	gi|6321673|ref|NP_011750.1|	399	0	53	4	1	0	-3.287	-2.8993	0.530561	0.898025	0.185502	YHB1	YGR234W	gi|6321673|ref|NP_011750.1|
RPG1	YBR079C	gi|6319553|ref|NP_009635.1|	964	0	2	2	1	0	1	0	0.536	0.7079	1	0.3956	0.877308	RPG1	YBR079C	gi|6319553|ref|NP_009635.1|	964	0	2	2	1	0	1	1	0	-0.444	-0.6677	1	0.769731	0.516514	RPG1	YBR079C	gi|6319553|ref|NP_009635.1|	964	0	2	2	1	0	-1.036	-0.8161	1	0.749143	0.762139	RPG1	YBR079C	gi|6319553|ref|NP_009635.1|
YNK1	YKL067W	gi|6322783|ref|NP_012856.1|	153	1	5	1	0	0	0	0	0.227	0.3101	1	0.490071	0.822779	YNK1	YKL067W	gi|6322783|ref|NP_012856.1|	153	1	5	1	0	0	0	0	0	-0.762	-1.1764	1	0.837751	0.415163	YNK1	YKL067W	gi|6322783|ref|NP_012856.1|	153	1	5	1	0	0	-1.451	-1.0975	1	0.821687	0.700993	YNK1	YKL067W	gi|6322783|ref|NP_012856.1|
GET3	YDL100C	gi|6320103|ref|NP_010183.1|	354	0	27	3	1	0	1	0	-1.161	-1.9009	0.767327	0.746979	0.237993	GET3	YDL100C	gi|6320103|ref|NP_010183.1|	354	0	27	3	1	0	0	0	0	-2.152	-3.9911	0.143362	0.787404	0.024768	GET3	YDL100C	gi|6320103|ref|NP_010183.1|	354	0	27	3	1	0	-2.803	-2.2044	0.892635	0.926348	0.376708	GET3	YDL100C	gi|6320103|ref|NP_010183.1|
NET1	YJL076W	gi|6322385|ref|NP_012459.1|	1189	1	7	0	1	0	0	0	0.007	0.0099	1	0.556358	0.764059	NET1	YJL076W	gi|6322385|ref|NP_012459.1|	1189	1	7	0	1	0	0	0	0	-0.958	-1.5687	1	0.866659	0.332886	NET1	YJL076W	gi|6322385|ref|NP_012459.1|	1189	1	7	0	1	0	-1.609	-1.3002	1	0.860853	0.650518	NET1	YJL076W	gi|6322385|ref|NP_012459.1|
NDT80	YHR124W	gi|6321916|ref|NP_011992.1|	627	1	1	0	9	0	0	0	-0.221	-0.3218	1	0.62019	0.683486	NDT80	YHR124W	gi|6321916|ref|NP_011992.1|	627	1	1	0	9	0	4	6	0	0.005	0.0123	1	0.625621	0.627631	NDT80	YHR124W	gi|6321916|ref|NP_011992.1|	627	1	1	0	9	3	-0.383	-0.5515	1	0.664829	0.807031	NDT80	YHR124W	gi|6321916|ref|NP_011992.1|
RPL9B	YNL067W	gi|6324262|ref|NP_014332.1|	191	0	0	1	2	1	2	0	0.934	1.3988	0.95297	0.235548	0.913883	RPL9B	YNL067W	gi|6324262|ref|NP_014332.1|	191	0	0	1	2	0	1	0	0	-0.394	-0.5933	1	0.756376	0.530763	RPL9B	YNL067W	gi|6324262|ref|NP_014332.1|	191	0	0	1	2	7	1.378	2.3443	0.076719	0.00595	0.84296	RPL9B	YNL067W	gi|6324262|ref|NP_014332.1|
RNQ1	YCL028W	gi|10383762|ref|NP_009902.2|	405	0	5	3	0	5	4	3	1.54	3.2933	0.139569	0.017977	0.831324	RNQ1	YCL028W	gi|10383762|ref|NP_009902.2|	405	0	5	3	0	2	6	4	6	0.635	1.5283	0.799885	0.236681	0.724579	RNQ1	YCL028W	gi|10383762|ref|NP_009902.2|	405	0	5	3	0	22	1.971	5.0622	2e-06	0	0.802435	RNQ1	YCL028W	gi|10383762|ref|NP_009902.2|
SUP35	YDR172W	gi|6320377|ref|NP_010457.1|	685	0	58	29	0	10	18	30	0.919	5.1054	0.002748	0.000261	0.748388	SUP35	YDR172W	gi|6320377|ref|NP_010457.1|	685	0	58	29	0	0	3	3	11	-1.591	-5.9382	0.004683	0.707443	0.000494	SUP35	YDR172W	gi|6320377|ref|NP_010457.1|	685	0	58	29	0	1	-3.663	-3.2252	0.380282	0.877752	0.119897	SUP35	YDR172W	gi|6320377|ref|NP_010457.1|
LSB3	YFR024C-A	gi|15530184|ref|NP_219497.1|	451	0	59	20	0	2	4	0	-1.197	-2.8282	0.317204	0.730521	0.0777	LSB3	YFR024C-A	gi|15530184|ref|NP_219497.1|	451	0	59	20	0	4	2	3	5	-1.786	-5.8017	0.006288	0.711196	0.000691	LSB3	YFR024C-A	gi|15530184|ref|NP_219497.1|	451	0	59	20	0	0	-3.794	-2.8135	0.573417	0.903263	0.206434	LSB3	YFR024C-A	gi|15530184|ref|NP_219497.1|
UBP3	YER151C	gi|6320999|ref|NP_011078.1|	912	0	46	2	0	0	3	3	-0.687	-1.6454	0.913538	0.743967	0.302216	UBP3	YER151C	gi|6320999|ref|NP_011078.1|	912	0	46	2	0	1	2	6	8	-1.083	-4.0572	0.13119	0.783705	0.022307	UBP3	YER151C	gi|6320999|ref|NP_011078.1|	912	0	46	2	0	6	-1.002	-2.2979	0.843873	0.924986	0.348315	UBP3	YER151C	gi|6320999|ref|NP_011078.1|
GRS1	YBR121C	gi|6319597|ref|NP_009679.1|	667	0	21	47	0	14	8	7	0.459	2.0048	0.627118	0.126273	0.902258	GRS1	YBR121C	gi|6319597|ref|NP_009679.1|	667	0	21	47	0	0	7	9	9	-0.965	-4.2746	0.096673	0.772161	0.015696	GRS1	YBR121C	gi|6319597|ref|NP_009679.1|	667	0	21	47	0	0	-3.485	-2.9682	0.497013	0.893962	0.17061	GRS1	YBR121C	gi|6319597|ref|NP_009679.1|
NUG1	YER006W	gi|6320842|ref|NP_010921.1|	520	0	41	0	4	20	23	44	1.96	10.897	0	0	0.664977	NUG1	YER006W	gi|6320842|ref|NP_010921.1|	520	0	41	0	4	0	26	28	24	0.542	3.0975	0.178737	0.032698	0.701073	NUG1	YER006W	gi|6320842|ref|NP_010921.1|	520	0	41	0	4	0	-3.089	-2.6687	0.647912	0.911015	0.242358	NUG1	YER006W	gi|6320842|ref|NP_010921.1|
DBP5	YOR046C	gi|6324620|ref|NP_014689.1|	482	0	77	74	0	2	7	5	-1.058	-3.7026	0.095195	0.705083	0.018263	DBP5	YOR046C	gi|6324620|ref|NP_014689.1|	482	0	77	74	0	0	3	1	6	-2.619	-8.325	6e-06	0.669289	0	DBP5	YOR046C	gi|6324620|ref|NP_014689.1|	482	0	77	74	0	2	-3.337	-3.8755	0.160091	0.839921	0.039067	DBP5	YOR046C	gi|6324620|ref|NP_014689.1|
CBF5	YLR175W	gi|6323204|ref|NP_013276.1|	483	0	13	0	2	6	10	9	1.732	5.4243	0.00112	0.000103	0.737497	CBF5	YLR175W	gi|6323204|ref|NP_013276.1|	483	0	13	0	2	0	1	2	12	-0.033	-0.0925	1	0.651496	0.612882	CBF5	YLR175W	gi|6323204|ref|NP_013276.1|	483	0	13	0	2	0	-2.162	-1.873	1	0.921084	0.480505	CBF5	YLR175W	gi|6323204|ref|NP_013276.1|
CCT3	YJL014W	gi|6322446|ref|NP_012520.1|	534	0	13	7	0	10	9	12	1.673	5.5568	0.00076	7e-05	0.733417	CCT3	YJL014W	gi|6322446|ref|NP_012520.1|	534	0	13	7	0	0	4	4	46	0.95	3.9485	0.048454	0.00698	0.68264	CCT3	YJL014W	gi|6322446|ref|NP_012520.1|	534	0	13	7	0	0	-2.412	-2.0808	0.95554	0.926394	0.415223	CCT3	YJL014W	gi|6322446|ref|NP_012520.1|
YPK1	YKL126W	gi|6322723|ref|NP_012796.1|	680	0	49	28	0	1	3	1	-1.504	-3.2427	0.187667	0.718033	0.040931	YPK1	YKL126W	gi|6322723|ref|NP_012796.1|	680	0	49	28	0	0	2	1	9	-1.802	-6.2131	0.002521	0.70063	0.000246	YPK1	YKL126W	gi|6322723|ref|NP_012796.1|	680	0	49	28	0	3	-2.227	-3.5469	0.25689	0.857856	0.0717	YPK1	YKL126W	gi|6322723|ref|NP_012796.1|
RPL15A	YLR029C	gi|6323057|ref|NP_013129.1|	204	0	3	0	19	3	3	2	0.221	0.5331	1	0.437276	0.856807	RPL15A	YLR029C	gi|6323057|ref|NP_013129.1|	204	0	3	0	19	0	29	10	2	0.601	2.2568	0.45861	0.108127	0.719467	RPL15A	YLR029C	gi|6323057|ref|NP_013129.1|	204	0	3	0	19	3	-1.001	-1.5113	1	0.891835	0.59104	RPL15A	YLR029C	gi|6323057|ref|NP_013129.1|
BRE5	YNR051C	gi|6324379|ref|NP_014449.1|	515	0	25	0	1	0	0	0	-1.015	-1.5103	0.990135	0.740243	0.338755	BRE5	YNR051C	gi|6324379|ref|NP_014449.1|	515	0	25	0	1	1	2	1	1	-1.764	-3.2976	0.324571	0.828038	0.066088	BRE5	YNR051C	gi|6324379|ref|NP_014449.1|	515	0	25	0	1	2	-1.682	-2.0778	0.957039	0.926355	0.416607	BRE5	YNR051C	gi|6324379|ref|NP_014449.1|
YKT6	YKL196C	gi|6322652|ref|NP_012725.1|	200	0	77	77	0	5	14	8	-0.429	-2.195	0.605274	0.745217	0.174395	YKT6	YKL196C	gi|6322652|ref|NP_012725.1|	200	0	77	77	0	0	0	1	4	-3.154	-7.9583	2.1e-05	0.67293	1e-06	YKT6	YKL196C	gi|6322652|ref|NP_012725.1|	200	0	77	77	0	5	-2.37	-4.8583	0.023135	0.803591	0.003589	YKT6	YKL196C	gi|6322652|ref|NP_012725.1|
RTT102	RTT102	gi|37362657|ref|NP_011791.2|	157	0	14	4	0	7	11	12	1.774	5.7722	0.000397	3.6e-05	0.72684	RTT102	RTT102	gi|37362657|ref|NP_011791.2|	157	0	14	4	0	0	2	5	13	0.083	0.2382	1	0.568575	0.654962	RTT102	RTT102	gi|37362657|ref|NP_011791.2|	157	0	14	4	0	2	-1.325	-1.6321	1	0.904588	0.55558	RTT102	RTT102	gi|37362657|ref|NP_011791.2|
NOG2	YNR053C	gi|6324381|ref|NP_014451.1|	486	0	1	0	1	10	17	16	3.921	6.8391	1.2e-05	1e-06	0.701158	NOG2	YNR053C	gi|6324381|ref|NP_014451.1|	486	0	1	0	1	0	3	10	18	2.253	4.2905	0.025943	0.00341	0.676479	NOG2	YNR053C	gi|6324381|ref|NP_014451.1|	486	0	1	0	1	2	0.34	0.3794	1	0.314314	0.876953	NOG2	YNR053C	gi|6324381|ref|NP_014451.1|
RFC2	YJR068W	gi|6322528|ref|NP_012602.1|	353	0	4	0	2	4	5	8	2.123	5.0249	0.003417	0.000329	0.751385	RFC2	YJR068W	gi|6322528|ref|NP_012602.1|	353	0	4	0	2	0	5	5	4	0.667	1.5131	0.807328	0.240029	0.724458	RFC2	YJR068W	gi|6322528|ref|NP_012602.1|	353	0	4	0	2	1	-1.332	-1.0443	1	0.80957	0.713455	RFC2	YJR068W	gi|6322528|ref|NP_012602.1|
gag-pol	YML045W	gi|6323597|ref|NP_013668.1|	1755	0	0	0	0	4	7	6	2.894	5.3845	0.001256	0.000116	0.738751	gag-pol	YML045W	gi|6323597|ref|NP_013668.1|	1755	0	0	0	0	0	0	0	5	0.83	1.3245	0.898932	0.283233	0.721903	gag-pol	YML045W	gi|6323597|ref|NP_013668.1|	1755	0	0	0	0	0	-0.473	-0.3688	1	0.599979	0.830721	gag-pol	YML045W	gi|6323597|ref|NP_013668.1|
gag-pol	YLR157C-B	gi|7839185|ref|NP_058169.1|	1755	0	0	0	0	4	8	7	2.998	5.5137	0.000863	7.9e-05	0.734624	gag-pol	YLR157C-B	gi|7839185|ref|NP_058169.1|	1755	0	0	0	0	0	0	0	5	0.81	1.2633	0.928138	0.297949	0.720617	gag-pol	YLR157C-B	gi|7839185|ref|NP_058169.1|	1755	0	0	0	0	0	-0.757	-0.4855	1	0.641679	0.816345	gag-pol	YLR157C-B	gi|7839185|ref|NP_058169.1|
gag-pol	YLR227W-B	gi|7839187|ref|NP_058171.1|	1755	0	0	0	0	4	7	7	2.968	5.3424	0.001417	0.000132	0.740233	gag-pol	YLR227W-B	gi|7839187|ref|NP_058171.1|	1755	0	0	0	0	0	0	0	6	0.913	1.4737	0.826596	0.247932	0.724129	gag-pol	YLR227W-B	gi|7839187|ref|NP_058171.1|	1755	0	0	0	0	0	-0.714	-0.4844	1	0.64168	0.816345	gag-pol	YLR227W-B	gi|7839187|ref|NP_058171.1|
ILV1	YER086W	gi|6320930|ref|NP_011009.1|	576	0	20	55	0	18	10	27	1.012	5.9751	0.000212	1.9e-05	0.721063	ILV1	YER086W	gi|6320930|ref|NP_011009.1|	576	0	20	55	0	0	6	5	10	-1.224	-5.1209	0.024153	0.73357	0.00316	ILV1	YER086W	gi|6320930|ref|NP_011009.1|	576	0	20	55	0	0	-3.684	-3.0758	0.446409	0.887026	0.147401	ILV1	YER086W	gi|6320930|ref|NP_011009.1|
RRP3	YHR065C	gi|37362659|ref|NP_011932.2|	501	0	56	4	0	0	5	6	-0.318	-1.0164	1	0.710811	0.483338	RRP3	YHR065C	gi|37362659|ref|NP_011932.2|	501	0	56	4	0	0	6	9	0	-1.285	-4.7186	0.048576	0.750306	0.007031	RRP3	YHR065C	gi|37362659|ref|NP_011932.2|	501	0	56	4	0	2	-2.522	-3.0609	0.453276	0.888145	0.150975	RRP3	YHR065C	gi|37362659|ref|NP_011932.2|
URA7	YBL039C	gi|6319432|ref|NP_009514.1|	579	0	133	25	0	12	15	10	-0.119	-0.6848	1	0.674669	0.583041	URA7	YBL039C	gi|6319432|ref|NP_009514.1|	579	0	133	25	0	0	0	11	34	-1.206	-7.3655	0.000127	0.680027	9e-06	URA7	YBL039C	gi|6319432|ref|NP_009514.1|	579	0	133	25	0	8	-1.862	-5.1358	0.011366	0.797201	0.001554	URA7	YBL039C	gi|6319432|ref|NP_009514.1|
CCT5	YJR064W	gi|6322524|ref|NP_012598.1|	562	0	17	2	0	6	4	4	0.923	2.6298	0.340394	0.054446	0.869888	CCT5	YJR064W	gi|6322524|ref|NP_012598.1|	562	0	17	2	0	0	4	2	22	0.372	1.3413	0.890857	0.278397	0.72228	CCT5	YJR064W	gi|6322524|ref|NP_012598.1|	562	0	17	2	0	3	-0.937	-1.4126	1	0.878989	0.618937	CCT5	YJR064W	gi|6322524|ref|NP_012598.1|
NOG1	YPL093W	gi|6325164|ref|NP_015232.1|	647	0	2	0	7	13	7	10	2.382	6.3479	6.4e-05	5e-06	0.711605	NOG1	YPL093W	gi|6325164|ref|NP_015232.1|	647	0	2	0	7	0	7	10	19	1.248	3.5231	0.097286	0.015692	0.691333	NOG1	YPL093W	gi|6325164|ref|NP_015232.1|	647	0	2	0	7	2	-0.668	-0.8283	1	0.752968	0.759573	NOG1	YPL093W	gi|6325164|ref|NP_015232.1|
RRP12	YPL012W	gi|6325245|ref|NP_015313.1|	1228	0	20	0	1	2	0	1	-0.477	-0.8464	1	0.69448	0.533534	RRP12	YPL012W	gi|6325245|ref|NP_015313.1|	1228	0	20	0	1	0	2	2	0	-1.38	-2.8434	0.496897	0.853115	0.112695	RRP12	YPL012W	gi|6325245|ref|NP_015313.1|	1228	0	20	0	1	1	-2.369	-1.9865	1	0.924817	0.445769	RRP12	YPL012W	gi|6325245|ref|NP_015313.1|
KAR2	YJL034W	gi|6322426|ref|NP_012500.1|	682	0	3	0	0	0	0	0	0.486	0.6584	1	0.407985	0.871749	KAR2	YJL034W	gi|6322426|ref|NP_012500.1|	682	0	3	0	0	0	7	11	3	1.343	3.1799	0.159992	0.028378	0.699051	KAR2	YJL034W	gi|6322426|ref|NP_012500.1|	682	0	3	0	0	3	0.336	0.4447	0.966597	0.290861	0.877934	KAR2	YJL034W	gi|6322426|ref|NP_012500.1|
CST6	YIL036W	gi|6322153|ref|NP_012228.1|	587	0	10	0	2	0	0	1	-0.29	-0.4318	1	0.638393	0.654206	CST6	YIL036W	gi|6322153|ref|NP_012228.1|	587	0	10	0	2	0	2	2	1	-0.853	-1.7681	0.992518	0.874122	0.29115	CST6	YIL036W	gi|6322153|ref|NP_012228.1|	587	0	10	0	2	0	-1.809	-1.6255	1	0.904172	0.556915	CST6	YIL036W	gi|6322153|ref|NP_012228.1|
RSC8	YFR037C	gi|14318562|ref|NP_116695.1|	557	0	23	8	0	8	3	13	1.018	4.0519	0.035159	0.003738	0.791622	RSC8	YFR037C	gi|14318562|ref|NP_116695.1|	557	0	23	8	0	0	4	8	14	-0.177	-0.6991	1	0.774855	0.510711	RSC8	YFR037C	gi|14318562|ref|NP_116695.1|	557	0	23	8	0	1	-2.876	-2.3833	0.798791	0.922902	0.323147	RSC8	YFR037C	gi|14318562|ref|NP_116695.1|
VPS1	YKR001C	gi|6322853|ref|NP_012926.1|	704	0	111	41	0	0	0	2	-2.433	-4.6668	0.016219	0.684435	0.002205	VPS1	YKR001C	gi|6322853|ref|NP_012926.1|	704	0	111	41	0	0	2	0	1	-3.501	-7.6218	5.9e-05	0.676752	4e-06	VPS1	YKR001C	gi|6322853|ref|NP_012926.1|	704	0	111	41	0	2	-3.418	-4.3232	0.073636	0.820276	0.014689	VPS1	YKR001C	gi|6322853|ref|NP_012926.1|
RVS161	YCR009C	gi|6319854|ref|NP_009935.1|	265	0	57	49	0	0	0	2	-2.045	-3.7141	0.093469	0.704744	0.017823	RVS161	YCR009C	gi|6319854|ref|NP_009935.1|	265	0	57	49	0	0	0	3	3	-2.596	-6.6766	0.000819	0.690983	6.9e-05	RVS161	YCR009C	gi|6319854|ref|NP_009935.1|	265	0	57	49	0	1	-3.924	-3.2253	0.380239	0.877752	0.119897	RVS161	YCR009C	gi|6319854|ref|NP_009935.1|
GVP36	YIL041W	gi|6322148|ref|NP_012223.1|	326	0	23	4	0	0	0	1	-1.097	-1.7262	0.867242	0.745493	0.280517	GVP36	YIL041W	gi|6322148|ref|NP_012223.1|	326	0	23	4	0	0	7	1	8	-0.493	-1.6391	1	0.86982	0.318129	GVP36	YIL041W	gi|6322148|ref|NP_012223.1|	326	0	23	4	0	0	-2.66	-2.504	0.734734	0.918748	0.288469	GVP36	YIL041W	gi|6322148|ref|NP_012223.1|
PIL1	YGR086C	gi|6321523|ref|NP_011600.1|	339	0	9	6	0	1	3	0	0.037	0.0709	1	0.544206	0.776414	PIL1	YGR086C	gi|6321523|ref|NP_011600.1|	339	0	9	6	0	0	0	5	1	-0.746	-1.6789	1	0.871356	0.309762	PIL1	YGR086C	gi|6321523|ref|NP_011600.1|	339	0	9	6	0	4	-0.363	-0.6362	1	0.693048	0.794142	PIL1	YGR086C	gi|6321523|ref|NP_011600.1|
RIM1	YCR028C-A	gi|10383791|ref|NP_009958.2|	135	0	1	1	0	2	0	2	1.594	2.4232	0.426007	0.07394	0.881908	RIM1	YCR028C-A	gi|10383791|ref|NP_009958.2|	135	0	1	1	0	391	847	549	0	5.289	13.2852	0	0	0.632943	RIM1	YCR028C-A	gi|10383791|ref|NP_009958.2|	135	0	1	1	0	5	1.444	2.171	0.113378	0.00969	0.846774	RIM1	YCR028C-A	gi|10383791|ref|NP_009958.2|
PUF3	YLL013C	gi|6323016|ref|NP_013088.1|	879	0	22	1	0	1	3	3	0.015	0.0332	1	0.550993	0.769612	PUF3	YLL013C	gi|6323016|ref|NP_013088.1|	879	0	22	1	0	0	0	2	8	-0.716	-2.0566	0.858957	0.877109	0.235753	PUF3	YLL013C	gi|6323016|ref|NP_013088.1|	879	0	22	1	0	2	-1.572	-1.9567	1	0.924116	0.454115	PUF3	YLL013C	gi|6323016|ref|NP_013088.1|
LEO1	YOR123C	gi|6324697|ref|NP_014766.1|	464	0	9	0	4	9	32	25	2.891	9.3161	0	0	0.67342	LEO1	YOR123C	gi|6324697|ref|NP_014766.1|	464	0	9	0	4	0	2	11	32	1.19	3.9506	0.048277	0.006908	0.682542	LEO1	YOR123C	gi|6324697|ref|NP_014766.1|	464	0	9	0	4	8	0.545	1.2537	0.500002	0.08347	0.869488	LEO1	YOR123C	gi|6324697|ref|NP_014766.1|
RFC3	YNL290W	gi|6324039|ref|NP_014109.1|	340	0	6	0	3	2	7	7	1.738	4.3862	0.016888	0.001709	0.776567	RFC3	YNL290W	gi|6324039|ref|NP_014109.1|	340	0	6	0	3	0	1	10	19	1.096	2.9605	0.21331	0.040657	0.704302	RFC3	YNL290W	gi|6324039|ref|NP_014109.1|	340	0	6	0	3	0	-1.546	-1.3126	1	0.863111	0.646958	RFC3	YNL290W	gi|6324039|ref|NP_014109.1|
SRP54	YPR088C	gi|6325345|ref|NP_015413.1|	541	0	13	1	0	1	2	1	-0.164	-0.2762	1	0.612292	0.695164	SRP54	YPR088C	gi|6325345|ref|NP_015413.1|	541	0	13	1	0	1	1	1	2	-1.238	-2.296	0.745126	0.873981	0.193163	SRP54	YPR088C	gi|6325345|ref|NP_015413.1|	541	0	13	1	0	0	-2.106	-1.7655	1	0.915366	0.513607	SRP54	YPR088C	gi|6325345|ref|NP_015413.1|
YHR020W	YHR020W	gi|6321808|ref|NP_011884.1|	688	0	107	85	0	9	8	17	-0.411	-2.0473	0.685223	0.746688	0.204737	YHR020W	YHR020W	gi|6321808|ref|NP_011884.1|	688	0	107	85	0	0	13	19	8	-1.548	-8.1932	1e-05	0.670548	1e-06	YHR020W	YHR020W	gi|6321808|ref|NP_011884.1|	688	0	107	85	0	0	-4.559	-4.0796	0.114632	0.830267	0.025577	YHR020W	YHR020W	gi|6321808|ref|NP_011884.1|
RFA3	YJL173C	gi|6322288|ref|NP_012362.1|	122	0	8	6	0	3	5	6	1.2	3.3219	0.133457	0.016934	0.829515	RFA3	YJL173C	gi|6322288|ref|NP_012362.1|	122	0	8	6	0	0	1	5	9	0.017	0.0463	1	0.616782	0.632305	RFA3	YJL173C	gi|6322288|ref|NP_012362.1|	122	0	8	6	0	0	-2.085	-1.8325	1	0.919195	0.492961	RFA3	YJL173C	gi|6322288|ref|NP_012362.1|
YRA1	YDR381W	gi|6320589|ref|NP_010669.1|	226	0	8	1	0	4	1	2	0.903	1.8541	0.706266	0.14945	0.907612	YRA1	YDR381W	gi|6320589|ref|NP_010669.1|	226	0	8	1	0	0	0	6	0	-0.155	-0.3424	1	0.707529	0.574399	YRA1	YDR381W	gi|6320589|ref|NP_010669.1|	226	0	8	1	0	1	-1.691	-1.3499	1	0.869627	0.636144	YRA1	YDR381W	gi|6320589|ref|NP_010669.1|
gag-pol	YCL019W	gi|10383770|ref|NP_009909.2|	1770	0	0	0	0	0	3	5	2.288	3.7269	0.066653	0.00761	0.807742	gag-pol	YCL019W	gi|10383770|ref|NP_009909.2|	1770	0	0	0	0	0	0	0	3	0.629	0.9404	1	0.379707	0.709595	gag-pol	YCL019W	gi|10383770|ref|NP_009909.2|	1770	0	0	0	0	0	-0.422	-0.3569	1	0.595053	0.832239	gag-pol	YCL019W	gi|10383770|ref|NP_009909.2|
CDC10	YCR002C	gi|6319847|ref|NP_009928.1|	322	0	6	0	2	2	9	9	2.07	5.3791	0.001276	0.000118	0.738962	CDC10	YCR002C	gi|6319847|ref|NP_009928.1|	322	0	6	0	2	0	2	4	8	0.434	1.0338	1	0.355693	0.713525	CDC10	YCR002C	gi|6319847|ref|NP_009928.1|	322	0	6	0	2	0	-1.643	-1.283	1	0.858549	0.654056	CDC10	YCR002C	gi|6319847|ref|NP_009928.1|
GIN4	YDR507C	gi|6320715|ref|NP_010795.1|	1142	0	1	0	2	2	1	0	1.171	1.6889	0.795324	0.178539	0.911949	GIN4	YDR507C	gi|6320715|ref|NP_010795.1|	1142	0	1	0	2	0	5	1	1	0.566	0.9043	1	0.389154	0.707886	GIN4	YDR507C	gi|6320715|ref|NP_010795.1|	1142	0	1	0	2	0	-0.707	-0.5851	1	0.676869	0.801753	GIN4	YDR507C	gi|6320715|ref|NP_010795.1|
RPA135	YPR010C	gi|6325267|ref|NP_015335.1|	1203	1	11	0	0	23	26	34	3.118	10.6174	0	0	0.666297	RPA135	YPR010C	gi|6325267|ref|NP_015335.1|	1203	1	11	0	0	0	1	6	31	1.071	3.4429	0.109849	0.018168	0.693129	RPA135	YPR010C	gi|6325267|ref|NP_015335.1|	1203	1	11	0	0	7	0.429	0.923	0.693573	0.148831	0.876118	RPA135	YPR010C	gi|6325267|ref|NP_015335.1|
CDC3	YLR314C	gi|6323346|ref|NP_013418.1|	520	0	21	15	0	1	0	4	-0.58	-1.2607	1	0.728676	0.410504	CDC3	YLR314C	gi|6323346|ref|NP_013418.1|	520	0	21	15	0	1	8	3	4	-0.867	-2.9592	0.449327	0.847319	0.099532	CDC3	YLR314C	gi|6323346|ref|NP_013418.1|	520	0	21	15	0	0	-2.954	-2.4404	0.7685	0.921062	0.306276	CDC3	YLR314C	gi|6323346|ref|NP_013418.1|
CHA1	YCL064C	gi|63535562|ref|NP_001018030.1|	360	0	3	1	0	2	2	4	1.626	2.9735	0.221977	0.031695	0.849883	CHA1	YCL064C	gi|63535562|ref|NP_001018030.1|	360	0	3	1	0	0	59	40	7	3.029	7.3715	6e-06	0	0.646613	CHA1	YCL064C	gi|63535562|ref|NP_001018030.1|	360	0	3	1	0	0	-1.199	-0.7846	1	0.740065	0.768008	CHA1	YCL064C	gi|63535562|ref|NP_001018030.1|
ILV2	YMR108W	gi|6323755|ref|NP_013826.1|	687	0	56	10	0	2	1	4	-1.03	-2.5287	0.440723	0.738706	0.116875	ILV2	YMR108W	gi|6323755|ref|NP_013826.1|	687	0	56	10	0	0	0	6	4	-1.774	-5.6176	0.009235	0.71659	0.001066	ILV2	YMR108W	gi|6323755|ref|NP_013826.1|	687	0	56	10	0	0	-3.597	-2.9179	0.521423	0.896951	0.181461	ILV2	YMR108W	gi|6323755|ref|NP_013826.1|
RPC19	YNL113W	gi|6324215|ref|NP_014286.1|	142	0	5	2	0	5	7	0	1.727	3.9734	0.04131	0.004505	0.795601	RPC19	YNL113W	gi|6324215|ref|NP_014286.1|	142	0	5	2	0	0	1	0	16	0.815	1.9273	0.606594	0.157901	0.723955	RPC19	YNL113W	gi|6324215|ref|NP_014286.1|	142	0	5	2	0	0	-1.476	-1.1904	1	0.841198	0.678147	RPC19	YNL113W	gi|6324215|ref|NP_014286.1|
SNF2	YOR290C	gi|6324864|ref|NP_014933.1|	1703	0	17	1	0	21	22	16	2.417	9.8401	0	0	0.670317	SNF2	YOR290C	gi|6324864|ref|NP_014933.1|	1703	0	17	1	0	0	0	2	9	-0.412	-1.1064	1	0.830837	0.428973	SNF2	YOR290C	gi|6324864|ref|NP_014933.1|	1703	0	17	1	0	0	-2.404	-1.7626	1	0.91508	0.514976	SNF2	YOR290C	gi|6324864|ref|NP_014933.1|
BMS1	YPL217C	gi|6325039|ref|NP_015107.1|	1183	0	2	0	1	0	5	3	1.962	3.593	0.084911	0.010032	0.814779	BMS1	YPL217C	gi|6325039|ref|NP_015107.1|	1183	0	2	0	1	0	8	8	4	1.516	3.0482	0.190683	0.035194	0.702148	BMS1	YPL217C	gi|6325039|ref|NP_015107.1|	1183	0	2	0	1	0	-0.858	-0.6788	1	0.707361	0.786865	BMS1	YPL217C	gi|6325039|ref|NP_015107.1|
gag-pol	YDR261W-B	gi|7839158|ref|NP_058146.1|	1770	0	0	0	0	0	1	4	1.981	2.9656	0.224349	0.032039	0.85026	gag-pol	YDR261W-B	gi|7839158|ref|NP_058146.1|	1770	0	0	0	0	0	0	0	2	0.409	0.5987	1	0.471602	0.688768	gag-pol	YDR261W-B	gi|7839158|ref|NP_058146.1|	1770	0	0	0	0	0	-0.621	-0.4302	1	0.622663	0.823256	gag-pol	YDR261W-B	gi|7839158|ref|NP_058146.1|
BFR2	YDR299W	gi|6320505|ref|NP_010585.1|	534	0	2	1	0	0	0	2	1.006	1.4545	0.922897	0.22485	0.914135	BFR2	YDR299W	gi|6320505|ref|NP_010585.1|	534	0	2	1	0	1	1	0	2	-0.036	-0.0558	1	0.641756	0.618629	BFR2	YDR299W	gi|6320505|ref|NP_010585.1|	534	0	2	1	0	1	-1.066	-0.7566	1	0.732115	0.772906	BFR2	YDR299W	gi|6320505|ref|NP_010585.1|
MEU1	YLR017W	gi|6323045|ref|NP_013117.1|	337	0	4	1	0	6	5	0	1.899	3.7523	0.063571	0.007212	0.806428	MEU1	YLR017W	gi|6323045|ref|NP_013117.1|	337	0	4	1	0	0	2	4	23	1.502	3.6983	0.073799	0.011377	0.687638	MEU1	YLR017W	gi|6323045|ref|NP_013117.1|	337	0	4	1	0	1	-1.094	-0.9158	1	0.777426	0.741698	MEU1	YLR017W	gi|6323045|ref|NP_013117.1|
MAE1	YKL029C	gi|6322823|ref|NP_012896.1|	669	0	8	1	0	1	1	3	0.481	0.8865	1	0.352355	0.893437	MAE1	YKL029C	gi|6322823|ref|NP_012896.1|	669	0	8	1	0	0	1	10	0	0.187	0.4574	1	0.510255	0.676937	MAE1	YKL029C	gi|6322823|ref|NP_012896.1|	669	0	8	1	0	0	-1.901	-1.431	1	0.881493	0.613939	MAE1	YKL029C	gi|6322823|ref|NP_012896.1|
PNO1	YOR145C	gi|6324720|ref|NP_014788.1|	274	0	4	1	0	1	0	0	0.372	0.4587	1	0.455599	0.846092	PNO1	YOR145C	gi|6324720|ref|NP_014788.1|	274	0	4	1	0	0	3	1	0	-0.166	-0.2588	1	0.688839	0.588373	PNO1	YOR145C	gi|6324720|ref|NP_014788.1|	274	0	4	1	0	0	-1.241	-0.9733	1	0.79233	0.729372	PNO1	YOR145C	gi|6324720|ref|NP_014788.1|
NPL6	YMR091C	gi|6323738|ref|NP_013809.1|	435	0	12	1	0	7	14	2	1.796	5.5115	0.000868	8.1e-05	0.734827	NPL6	YMR091C	gi|6323738|ref|NP_013809.1|	435	0	12	1	0	0	2	1	6	-0.398	-0.9179	1	0.80782	0.467635	NPL6	YMR091C	gi|6323738|ref|NP_013809.1|	435	0	12	1	0	0	-2.002	-1.6683	1	0.908128	0.543514	NPL6	YMR091C	gi|6323738|ref|NP_013809.1|
ENP1	YBR247C	gi|6319724|ref|NP_009806.1|	483	0	19	1	0	0	0	0	-0.711	-1.0972	1	0.717702	0.458253	ENP1	YBR247C	gi|6319724|ref|NP_009806.1|	483	0	19	1	0	1	0	0	2	-1.464	-2.8686	0.486355	0.852089	0.110218	ENP1	YBR247C	gi|6319724|ref|NP_009806.1|	483	0	19	1	0	0	-2.257	-1.7703	1	0.915648	0.512236	ENP1	YBR247C	gi|6319724|ref|NP_009806.1|
DBP3	YGL078C	gi|6321360|ref|NP_011437.1|	523	0	8	2	0	3	5	3	1.268	3.0857	0.190058	0.026007	0.843119	DBP3	YGL078C	gi|6321360|ref|NP_011437.1|	523	0	8	2	0	0	3	0	1	-0.673	-1.3532	1	0.853391	0.377711	DBP3	YGL078C	gi|6321360|ref|NP_011437.1|	523	0	8	2	0	0	-1.714	-1.531	1	0.894442	0.584568	DBP3	YGL078C	gi|6321360|ref|NP_011437.1|
SWI3	YJL176C	gi|6322286|ref|NP_012359.1|	825	0	72	5	0	0	1	0	-2.125	-3.4837	0.133192	0.711088	0.027265	SWI3	YJL176C	gi|6322286|ref|NP_012359.1|	825	0	72	5	0	0	0	1	0	-3.106	-5.9409	0.004656	0.707443	0.000494	SWI3	YJL176C	gi|6322286|ref|NP_012359.1|	825	0	72	5	0	2	-2.752	-3.6666	0.218162	0.850992	0.05805	SWI3	YJL176C	gi|6322286|ref|NP_012359.1|
RPT1	YKL145W	gi|6322704|ref|NP_012777.1|	467	0	2	0	1	6	8	8	2.893	6.0964	0.000144	1.2e-05	0.717821	RPT1	YKL145W	gi|6322704|ref|NP_012777.1|	467	0	2	0	1	0	0	4	9	1.194	2.2095	0.478818	0.114362	0.72025	RPT1	YKL145W	gi|6322704|ref|NP_012777.1|	467	0	2	0	1	0	-0.922	-0.6785	1	0.707361	0.786865	RPT1	YKL145W	gi|6322704|ref|NP_012777.1|
MDJ1	YFL016C	gi|14318504|ref|NP_116638.1|	511	0	10	0	14	0	0	0	-0.972	-1.4342	1	0.73736	0.360359	MDJ1	YFL016C	gi|14318504|ref|NP_116638.1|	511	0	10	0	14	0	2	9	2	-0.614	-1.7738	0.989961	0.874248	0.290125	MDJ1	YFL016C	gi|14318504|ref|NP_116638.1|	511	0	10	0	14	1	-2.534	-1.9246	1	0.923146	0.463849	MDJ1	YFL016C	gi|14318504|ref|NP_116638.1|
TAF6	YGL112C	gi|6321326|ref|NP_011403.1|	516	0	14	0	1	4	7	6	1.355	3.9597	0.04247	0.004635	0.79622	TAF6	YGL112C	gi|6321326|ref|NP_011403.1|	516	0	14	0	1	0	0	2	3	-0.914	-1.9136	0.926065	0.876623	0.26291	TAF6	YGL112C	gi|6321326|ref|NP_011403.1|	516	0	14	0	1	0	-2.186	-1.7446	1	0.913894	0.520447	TAF6	YGL112C	gi|6321326|ref|NP_011403.1|
RPN1	YHR027C	gi|6321816|ref|NP_011892.1|	993	0	3	0	4	3	1	26	2.575	6.3753	5.8e-05	5e-06	0.711001	RPN1	YHR027C	gi|6321816|ref|NP_011892.1|	993	0	3	0	4	0	0	2	29	1.358	3.5858	0.088279	0.014031	0.690009	RPN1	YHR027C	gi|6321816|ref|NP_011892.1|	993	0	3	0	4	0	-1.439	-1.1732	1	0.837649	0.682597	RPN1	YHR027C	gi|6321816|ref|NP_011892.1|
CNA1	YLR433C	gi|6323465|ref|NP_013537.1|	553	0	0	1	5	0	1	0	0.174	0.2313	1	0.50905	0.807999	CNA1	YLR433C	gi|6323465|ref|NP_013537.1|	553	0	0	1	5	0	4	4	0	0.256	0.5103	1	0.4951	0.681815	CNA1	YLR433C	gi|6323465|ref|NP_013537.1|	553	0	0	1	5	0	-1.556	-1.1043	1	0.822665	0.699934	CNA1	YLR433C	gi|6323465|ref|NP_013537.1|
CHD1	YER164W	gi|6321012|ref|NP_011091.1|	1468	0	22	1	0	2	0	3	-0.179	-0.3773	1	0.628932	0.669862	CHD1	YER164W	gi|6321012|ref|NP_011091.1|	1468	0	22	1	0	0	2	0	0	-1.695	-3.1839	0.363956	0.834856	0.076472	CHD1	YER164W	gi|6321012|ref|NP_011091.1|	1468	0	22	1	0	0	-2.628	-1.8969	1	0.922006	0.473568	CHD1	YER164W	gi|6321012|ref|NP_011091.1|
SUA7	YPR086W	gi|6325343|ref|NP_015411.1|	345	0	10	3	0	0	2	0	-0.076	-0.1235	1	0.58352	0.733318	SUA7	YPR086W	gi|6325343|ref|NP_015411.1|	345	0	10	3	0	0	0	0	0	-1.359	-2.3179	0.734736	0.873514	0.189732	SUA7	YPR086W	gi|6325343|ref|NP_015411.1|	345	0	10	3	0	0	-2.183	-1.4743	1	0.887424	0.601298	SUA7	YPR086W	gi|6325343|ref|NP_015411.1|
DPS1	YLL018C	gi|6323011|ref|NP_013083.1|	557	0	3	3	0	1	4	0	1.039	1.7788	0.746644	0.162503	0.909864	DPS1	YLL018C	gi|6323011|ref|NP_013083.1|	557	0	3	3	0	0	0	0	0	-0.738	-1.1358	1	0.833569	0.423672	DPS1	YLL018C	gi|6323011|ref|NP_013083.1|	557	0	3	3	0	0	-1.287	-1.0395	1	0.808528	0.714474	DPS1	YLL018C	gi|6323011|ref|NP_013083.1|
CSR1	YLR380W	gi|6323412|ref|NP_013484.1|	408	0	26	3	0	1	1	0	-1.102	-1.6079	0.934937	0.743068	0.312477	CSR1	YLR380W	gi|6323412|ref|NP_013484.1|	408	0	26	3	0	0	0	0	1	-2.083	-3.6634	0.216413	0.806577	0.040619	CSR1	YLR380W	gi|6323412|ref|NP_013484.1|	408	0	26	3	0	0	-2.745	-1.9481	1	0.923856	0.456896	CSR1	YLR380W	gi|6323412|ref|NP_013484.1|
NOP4	YPL043W	gi|6325213|ref|NP_015282.1|	685	0	2	0	3	2	0	1	0.742	1.1786	1	0.284788	0.909214	NOP4	YPL043W	gi|6325213|ref|NP_015282.1|	685	0	2	0	3	0	1	0	1	-0.561	-0.9021	1	0.805737	0.470715	NOP4	YPL043W	gi|6325213|ref|NP_015282.1|	685	0	2	0	3	4	0.568	0.8895	0.713461	0.157501	0.876653	NOP4	YPL043W	gi|6325213|ref|NP_015282.1|
RFC4	YOL094C	gi|6324478|ref|NP_014547.1|	323	0	14	0	1	1	3	8	0.954	2.383	0.443827	0.077974	0.884011	RFC4	YOL094C	gi|6324478|ref|NP_014547.1|	323	0	14	0	1	0	0	13	7	0.273	0.8335	1	0.408198	0.704151	RFC4	YOL094C	gi|6324478|ref|NP_014547.1|	323	0	14	0	1	0	-2.288	-1.6851	1	0.909234	0.539466	RFC4	YOL094C	gi|6324478|ref|NP_014547.1|
LSM12	YHR121W	gi|6321913|ref|NP_011989.1|	187	4	8	0	0	0	0	0	-0.328	-0.4984	1	0.648435	0.636433	LSM12	YHR121W	gi|6321913|ref|NP_011989.1|	187	4	8	0	0	0	4	2	9	0.123	0.3314	1	0.543033	0.665248	LSM12	YHR121W	gi|6321913|ref|NP_011989.1|	187	4	8	0	0	7	0.429	0.8902	0.713046	0.157501	0.876653	LSM12	YHR121W	gi|6321913|ref|NP_011989.1|
GCD11	YER025W	gi|6320863|ref|NP_010942.1|	527	0	6	1	0	0	4	2	1.065	2.1241	0.566578	0.108973	0.896977	GCD11	YER025W	gi|6320863|ref|NP_010942.1|	527	0	6	1	0	0	0	0	2	-0.598	-1.0724	1	0.826863	0.436369	GCD11	YER025W	gi|6320863|ref|NP_010942.1|	527	0	6	1	0	0	-1.457	-1.2524	1	0.853005	0.662219	GCD11	YER025W	gi|6320863|ref|NP_010942.1|
HAS1	YMR290C	gi|6323947|ref|NP_014017.1|	505	0	5	2	0	0	0	0	0.045	0.0605	1	0.545571	0.775066	HAS1	YMR290C	gi|6323947|ref|NP_014017.1|	505	0	5	2	0	0	0	0	0	-0.924	-1.4851	1	0.862288	0.349891	HAS1	YMR290C	gi|6323947|ref|NP_014017.1|	505	0	5	2	0	1	-1.615	-1.1883	1	0.840319	0.679263	HAS1	YMR290C	gi|6323947|ref|NP_014017.1|
SYP1	YCR030C	gi|10383792|ref|NP_009959.2|	870	0	20	8	0	0	1	0	-1.102	-1.6923	0.886686	0.744973	0.288778	SYP1	YCR030C	gi|10383792|ref|NP_009959.2|	870	0	20	8	0	0	0	0	1	-2.089	-3.8184	0.179146	0.797314	0.032273	SYP1	YCR030C	gi|10383792|ref|NP_009959.2|	870	0	20	8	0	0	-2.708	-2.1744	0.908092	0.92656	0.386278	SYP1	YCR030C	gi|10383792|ref|NP_009959.2|
YSC84	YHR016C	gi|6321804|ref|NP_011880.1|	468	0	29	8	0	0	0	0	-1.353	-2.1027	0.654832	0.74624	0.192513	YSC84	YHR016C	gi|6321804|ref|NP_011880.1|	468	0	29	8	0	0	0	0	0	-2.349	-4.2886	0.094723	0.771363	0.015295	YSC84	YHR016C	gi|6321804|ref|NP_011880.1|	468	0	29	8	0	0	-2.92	-2.483	0.74588	0.919442	0.293519	YSC84	YHR016C	gi|6321804|ref|NP_011880.1|
PRE8	YML092C	gi|6323547|ref|NP_013618.1|	250	0	21	13	0	0	2	2	-0.724	-1.4107	1	0.736547	0.365837	PRE8	YML092C	gi|6323547|ref|NP_013618.1|	250	0	21	13	0	1	1	1	0	-2.26	-4.168	0.112577	0.777577	0.018604	PRE8	YML092C	gi|6323547|ref|NP_013618.1|	250	0	21	13	0	0	-2.961	-2.2391	0.874632	0.925954	0.365832	PRE8	YML092C	gi|6323547|ref|NP_013618.1|
DNM1	YLL001W	gi|6323028|ref|NP_013100.1|	757	0	51	12	0	0	1	0	-1.894	-3.2148	0.194915	0.718994	0.043137	DNM1	YLL001W	gi|6323028|ref|NP_013100.1|	757	0	51	12	0	0	0	2	0	-2.631	-5.6663	0.008354	0.715046	0.000947	DNM1	YLL001W	gi|6323028|ref|NP_013100.1|	757	0	51	12	0	2	-2.569	-3.5162	0.267464	0.859688	0.075592	DNM1	YLL001W	gi|6323028|ref|NP_013100.1|
GUS1	YGL245W	gi|37362649|ref|NP_011269.2|	708	0	11	6	0	4	6	0	0.772	1.9897	0.634927	0.12819	0.902772	GUS1	YGL245W	gi|37362649|ref|NP_011269.2|	708	0	11	6	0	0	4	4	6	-0.21	-0.6311	1	0.762705	0.52416	GUS1	YGL245W	gi|37362649|ref|NP_011269.2|	708	0	11	6	0	0	-2.292	-1.8387	1	0.919421	0.491578	GUS1	YGL245W	gi|37362649|ref|NP_011269.2|
VMA13	YPR036W	gi|6325293|ref|NP_015361.1|	478	0	52	5	0	0	0	0	-1.807	-2.7811	0.334973	0.73182	0.082812	VMA13	YPR036W	gi|6325293|ref|NP_015361.1|	478	0	52	5	0	0	0	4	1	-2.168	-5.3512	0.015677	0.725228	0.001937	VMA13	YPR036W	gi|6325293|ref|NP_015361.1|	478	0	52	5	0	3	-1.988	-3.1316	0.421116	0.883658	0.136981	VMA13	YPR036W	gi|6325293|ref|NP_015361.1|
VMA6	YLR447C	gi|6323480|ref|NP_013552.1|	345	0	39	10	0	2	5	12	0.339	1.2083	1	0.277537	0.910261	VMA6	YLR447C	gi|6323480|ref|NP_013552.1|	345	0	39	10	0	0	0	0	9	-1.446	-4.3544	0.085974	0.767943	0.013656	VMA6	YLR447C	gi|6323480|ref|NP_013552.1|	345	0	39	10	0	2	-2.313	-2.7243	0.619036	0.908216	0.22855	VMA6	YLR447C	gi|6323480|ref|NP_013552.1|
PSE1	YMR308C	gi|6323968|ref|NP_014039.1|	1089	0	87	7	0	0	2	2	-1.741	-3.3009	0.173197	0.716314	0.037184	PSE1	YMR308C	gi|6323968|ref|NP_014039.1|	1089	0	87	7	0	0	1	2	0	-3.066	-5.9645	0.00442	0.706774	0.000464	PSE1	YMR308C	gi|6323968|ref|NP_014039.1|	1089	0	87	7	0	0	-3.973	-3.2124	0.385743	0.878595	0.122248	PSE1	YMR308C	gi|6323968|ref|NP_014039.1|
NSP1	YJL041W	gi|6322420|ref|NP_012494.1|	823	0	172	5	0	6	10	12	-0.516	-2.6634	0.382107	0.735225	0.097931	NSP1	YJL041W	gi|6322420|ref|NP_012494.1|	823	0	172	5	0	1	2	7	33	-1.396	-8.3853	5e-06	0.668727	0	NSP1	YJL041W	gi|6322420|ref|NP_012494.1|	823	0	172	5	0	0	-4.731	-3.1321	0.420892	0.883658	0.136981	NSP1	YJL041W	gi|6322420|ref|NP_012494.1|
PRE5	YMR314W	gi|6323974|ref|NP_014045.1|	234	0	9	1	0	6	7	4	1.739	4.7601	0.006827	0.000667	0.761294	PRE5	YMR314W	gi|6323974|ref|NP_014045.1|	234	0	9	1	0	0	1	0	5	-0.35	-0.7708	1	0.786315	0.496958	PRE5	YMR314W	gi|6323974|ref|NP_014045.1|	234	0	9	1	0	1	-1.83	-1.4009	1	0.877062	0.622661	PRE5	YMR314W	gi|6323974|ref|NP_014045.1|
COP1	YDL145C	gi|6320056|ref|NP_010136.1|	1201	0	6	0	3	10	11	9	2.381	6.6647	2.2e-05	2e-06	0.704623	COP1	YDL145C	gi|6320056|ref|NP_010136.1|	1201	0	6	0	3	0	0	1	18	0.73	2.0206	0.563141	0.142616	0.722974	COP1	YDL145C	gi|6320056|ref|NP_010136.1|	1201	0	6	0	3	1	-1.747	-1.2811	1	0.857772	0.65523	COP1	YDL145C	gi|6320056|ref|NP_010136.1|
gag-pol	YMR050C	gi|6323694|ref|NP_013765.1|	1755	0	0	0	0	0	1	1	1.42	1.928	0.667134	0.138062	0.905209	gag-pol	YMR050C	gi|6323694|ref|NP_013765.1|	1755	0	0	0	0	0	0	0	1	0.226	0.3341	1	0.543034	0.665248	gag-pol	YMR050C	gi|6323694|ref|NP_013765.1|	1755	0	0	0	0	0	-0.589	-0.4699	1	0.636966	0.818117	gag-pol	YMR050C	gi|6323694|ref|NP_013765.1|
MAM33	YIL070C	gi|6322119|ref|NP_012194.1|	266	0	20	0	1	0	0	0	-0.88	-1.3019	1	0.731231	0.397333	MAM33	YIL070C	gi|6322119|ref|NP_012194.1|	266	0	20	0	1	5	3	6	0	-0.412	-1.2609	1	0.845883	0.397001	MAM33	YIL070C	gi|6322119|ref|NP_012194.1|	266	0	20	0	1	0	-2.636	-1.8372	1	0.91942	0.491579	MAM33	YIL070C	gi|6322119|ref|NP_012194.1|
IVY1	YDR229W	gi|6320435|ref|NP_010515.1|	453	2	9	0	0	0	0	2	0.132	0.2295	1	0.50905	0.807999	IVY1	YDR229W	gi|6320435|ref|NP_010515.1|	453	2	9	0	0	0	2	3	3	-0.33	-0.7199	1	0.7782	0.506811	IVY1	YDR229W	gi|6320435|ref|NP_010515.1|	453	2	9	0	0	0	-1.82	-1.5165	1	0.892366	0.589749	IVY1	YDR229W	gi|6320435|ref|NP_010515.1|
FAA1	YOR317W	gi|6324893|ref|NP_014962.1|	700	0	3	1	0	0	1	0	0.587	0.7821	1	0.378571	0.884252	FAA1	YOR317W	gi|6324893|ref|NP_014962.1|	700	0	3	1	0	0	0	0	1	-0.409	-0.6056	1	0.758201	0.528885	FAA1	YOR317W	gi|6324893|ref|NP_014962.1|	700	0	3	1	0	0	-1.022	-0.7953	1	0.74268	0.766348	FAA1	YOR317W	gi|6324893|ref|NP_014962.1|
SDC1	YDR469W	gi|6320677|ref|NP_010757.1|	175	0	3	1	0	0	5	4	1.818	3.5124	0.097643	0.011846	0.819249	SDC1	YDR469W	gi|6320677|ref|NP_010757.1|	175	0	3	1	0	0	4	1	12	1.154	2.2471	0.462722	0.109491	0.719645	SDC1	YDR469W	gi|6320677|ref|NP_010757.1|	175	0	3	1	0	0	-1.144	-0.8823	1	0.767862	0.749008	SDC1	YDR469W	gi|6320677|ref|NP_010757.1|
RNR4	YGR180C	gi|6321619|ref|NP_011696.1|	345	0	12	8	0	0	0	0	-0.78	-1.2418	1	0.727513	0.416181	RNR4	YGR180C	gi|6321619|ref|NP_011696.1|	345	0	12	8	0	0	1	0	0	-1.76	-3.2381	0.344849	0.831613	0.071367	RNR4	YGR180C	gi|6321619|ref|NP_011696.1|	345	0	12	8	0	0	-2.371	-2.0299	0.980754	0.925722	0.431868	RNR4	YGR180C	gi|6321619|ref|NP_011696.1|
PSP2	YML017W	gi|41629688|ref|NP_013695.2|	593	0	21	6	0	0	0	0	-1.101	-1.7748	0.839359	0.74616	0.267551	PSP2	YML017W	gi|41629688|ref|NP_013695.2|	593	0	21	6	0	0	1	0	0	-2.076	-3.8319	0.176135	0.796427	0.031546	PSP2	YML017W	gi|41629688|ref|NP_013695.2|	593	0	21	6	0	0	-2.627	-2.3037	0.840824	0.924896	0.346976	PSP2	YML017W	gi|41629688|ref|NP_013695.2|
RSC58	YLR033W	gi|6323061|ref|NP_013133.1|	502	0	15	1	0	4	5	1	0.754	1.9334	0.664297	0.137054	0.904976	RSC58	YLR033W	gi|6323061|ref|NP_013133.1|	502	0	15	1	0	0	0	2	1	-1.336	-2.5782	0.613365	0.865057	0.148204	RSC58	YLR033W	gi|6323061|ref|NP_013133.1|	502	0	15	1	0	0	-2.251	-1.8089	1	0.917769	0.501237	RSC58	YLR033W	gi|6323061|ref|NP_013133.1|
GCN1	YGL195W	gi|6321243|ref|NP_011320.1|	2672	0	28	28	0	1	1	0	-1.737	-2.7288	0.355438	0.733458	0.089739	GCN1	YGL195W	gi|6321243|ref|NP_011320.1|	2672	0	28	28	0	0	1	1	2	-2.483	-5.1223	0.024091	0.73357	0.00316	GCN1	YGL195W	gi|6321243|ref|NP_011320.1|	2672	0	28	28	0	0	-3.273	-2.7895	0.585594	0.904531	0.211856	GCN1	YGL195W	gi|6321243|ref|NP_011320.1|
MYO4	YAL029C	gi|6319290|ref|NP_009373.1|	1471	0	10	4	0	0	0	0	-0.47	-0.7102	1	0.677945	0.575503	MYO4	YAL029C	gi|6319290|ref|NP_009373.1|	1471	0	10	4	0	0	1	0	0	-1.457	-2.5046	0.64716	0.867913	0.159581	MYO4	YAL029C	gi|6319290|ref|NP_009373.1|	1471	0	10	4	0	0	-1.989	-1.7547	1	0.914495	0.517713	MYO4	YAL029C	gi|6319290|ref|NP_009373.1|
ARP9	YMR033W	gi|6323676|ref|NP_013747.1|	467	0	5	1	0	6	8	5	2.25	5.0512	0.003183	0.000301	0.750224	ARP9	YMR033W	gi|6323676|ref|NP_013747.1|	467	0	5	1	0	0	1	1	3	-0.257	-0.4476	1	0.7284	0.557164	ARP9	YMR033W	gi|6323676|ref|NP_013747.1|	467	0	5	1	0	0	-1.364	-1.1426	1	0.831248	0.690275	ARP9	YMR033W	gi|6323676|ref|NP_013747.1|
HSP42	YDR171W	gi|6320376|ref|NP_010456.1|	375	0	11	8	0	3	3	0	0.145	0.3137	1	0.490072	0.822778	HSP42	YDR171W	gi|6320376|ref|NP_010456.1|	375	0	11	8	0	0	0	2	8	-0.579	-1.5626	1	0.866409	0.333945	HSP42	YDR171W	gi|6320376|ref|NP_010456.1|	375	0	11	8	0	0	-2.451	-1.8817	1	0.921464	0.477732	HSP42	YDR171W	gi|6320376|ref|NP_010456.1|
RPN2	YIL075C	gi|6322115|ref|NP_012190.1|	945	0	2	0	1	4	4	2	2.112	3.6142	0.081786	0.00965	0.813759	RPN2	YIL075C	gi|6322115|ref|NP_012190.1|	945	0	2	0	1	0	0	0	6	0.699	1.1869	0.964054	0.316778	0.718664	RPN2	YIL075C	gi|6322115|ref|NP_012190.1|	945	0	2	0	1	0	-0.825	-0.5939	1	0.679844	0.8004	RPN2	YIL075C	gi|6322115|ref|NP_012190.1|
ACS2	YLR153C	gi|6323182|ref|NP_013254.1|	683	1	12	0	0	2	2	3	0.539	1.1192	1	0.297991	0.906994	ACS2	YLR153C	gi|6323182|ref|NP_013254.1|	683	1	12	0	0	0	0	0	5	-0.634	-1.392	1	0.85637	0.369138	ACS2	YLR153C	gi|6323182|ref|NP_013254.1|	683	1	12	0	0	4	-0.196	-0.3297	1	0.585144	0.835187	ACS2	YLR153C	gi|6323182|ref|NP_013254.1|
HHT2	YNL031C	gi|6324297|ref|NP_014367.1|	136	13	8	0	0	1	0	0	-0.805	-1.2468	1	0.727905	0.414287	HHT2	YNL031C	gi|6324297|ref|NP_014367.1|	136	13	8	0	0	2	5	19	0	0.212	0.728	1	0.437042	0.697735	HHT2	YNL031C	gi|6324297|ref|NP_014367.1|	136	13	8	0	0	59	2.161	8.7747	0	0	0.775313	HHT2	YNL031C	gi|6324297|ref|NP_014367.1|
PRE10	YOR362C	gi|6324938|ref|NP_015007.1|	288	0	9	1	0	1	0	5	0.805	1.6563	0.813059	0.184471	0.91254	PRE10	YOR362C	gi|6324938|ref|NP_015007.1|	288	0	9	1	0	1	0	0	3	-0.695	-1.3582	1	0.853775	0.376639	PRE10	YOR362C	gi|6324938|ref|NP_015007.1|	288	0	9	1	0	1	-1.768	-1.4914	1	0.889666	0.596185	PRE10	YOR362C	gi|6324938|ref|NP_015007.1|
ARC1	YGL105W	gi|6321333|ref|NP_011410.1|	376	0	21	1	0	0	0	1	-0.898	-1.3357	1	0.732924	0.387989	ARC1	YGL105W	gi|6321333|ref|NP_011410.1|	376	0	21	1	0	0	2	0	0	-1.638	-3.2375	0.345057	0.831613	0.071367	ARC1	YGL105W	gi|6321333|ref|NP_011410.1|	376	0	21	1	0	0	-2.528	-1.9516	1	0.923987	0.455506	ARC1	YGL105W	gi|6321333|ref|NP_011410.1|
RSC6	YCR052W	gi|6319900|ref|NP_009981.1|	483	0	8	5	0	0	5	1	0.531	1.1221	1	0.297992	0.906992	RSC6	YCR052W	gi|6319900|ref|NP_009981.1|	483	0	8	5	0	0	0	0	3	-0.962	-2.0882	0.843979	0.876971	0.230095	RSC6	YCR052W	gi|6319900|ref|NP_009981.1|	483	0	8	5	0	1	-2.1	-1.5563	1	0.896938	0.578049	RSC6	YCR052W	gi|6319900|ref|NP_009981.1|
THS1	YIL078W	gi|14318437|ref|NP_116578.1|	734	0	4	1	0	1	4	0	1.208	2.0938	0.581747	0.113364	0.898432	THS1	YIL078W	gi|14318437|ref|NP_116578.1|	734	0	4	1	0	0	3	2	1	0.035	0.066	1	0.612965	0.63427	THS1	YIL078W	gi|14318437|ref|NP_116578.1|	734	0	4	1	0	0	-1.201	-0.8914	1	0.770281	0.747201	THS1	YIL078W	gi|14318437|ref|NP_116578.1|
GPN3	YLR243W	gi|6323272|ref|NP_013344.1|	272	0	8	2	0	0	0	0	-0.167	-0.2476	1	0.606511	0.703359	GPN3	YLR243W	gi|6323272|ref|NP_013344.1|	272	0	8	2	0	0	0	1	2	-0.891	-1.6668	1	0.87099	0.31185	GPN3	YLR243W	gi|6323272|ref|NP_013344.1|	272	0	8	2	0	1	-1.832	-1.3991	1	0.877062	0.622662	GPN3	YLR243W	gi|6323272|ref|NP_013344.1|
SUB2	YDL084W	gi|6320119|ref|NP_010199.1|	446	0	13	37	0	0	3	0	-1.056	-2.2493	0.576837	0.74437	0.163342	SUB2	YDL084W	gi|6320119|ref|NP_010199.1|	446	0	13	37	0	0	0	0	2	-2.37	-5.0108	0.029452	0.737958	0.003979	SUB2	YDL084W	gi|6320119|ref|NP_010199.1|	446	0	13	37	0	1	-3.313	-2.6162	0.675421	0.913658	0.256541	SUB2	YDL084W	gi|6320119|ref|NP_010199.1|
PUP2	YGR253C	gi|6321692|ref|NP_011769.1|	260	0	1	2	0	8	6	8	2.882	5.6476	0.00058	5.2e-05	0.73046	PUP2	YGR253C	gi|6321692|ref|NP_011769.1|	260	0	1	2	0	0	1	0	8	0.866	1.5366	0.795819	0.234462	0.724653	PUP2	YGR253C	gi|6321692|ref|NP_011769.1|	260	0	1	2	0	0	-0.763	-0.5927	1	0.679844	0.8004	PUP2	YGR253C	gi|6321692|ref|NP_011769.1|
SNF12	YNR023W	gi|6324350|ref|NP_014420.1|	566	0	18	1	0	0	0	0	-0.721	-1.0803	1	0.716186	0.464031	SNF12	YNR023W	gi|6324350|ref|NP_014420.1|	566	0	18	1	0	0	0	0	1	-1.698	-3.0046	0.431311	0.844852	0.094464	SNF12	YNR023W	gi|6324350|ref|NP_014420.1|	566	0	18	1	0	1	-2.279	-1.9395	1	0.923582	0.459676	SNF12	YNR023W	gi|6324350|ref|NP_014420.1|
TIF34	YMR146C	gi|6323795|ref|NP_013866.1|	347	0	9	0	1	0	1	3	0.443	0.792	1	0.375478	0.885431	TIF34	YMR146C	gi|6323795|ref|NP_013866.1|	347	0	9	0	1	0	0	0	11	0.201	0.5013	1	0.49786	0.680951	TIF34	YMR146C	gi|6323795|ref|NP_013866.1|	347	0	9	0	1	1	-1.73	-1.3579	1	0.870327	0.634929	TIF34	YMR146C	gi|6323795|ref|NP_013866.1|
PPZ1	YML016C	gi|6323625|ref|NP_013696.1|	692	0	1	0	3	0	0	0	0.556	0.7215	1	0.392503	0.87863	PPZ1	YML016C	gi|6323625|ref|NP_013696.1|	692	0	1	0	3	0	0	1	0	-0.424	-0.6138	1	0.760013	0.527	PPZ1	YML016C	gi|6323625|ref|NP_013696.1|	692	0	1	0	3	0	-1.05	-0.8202	1	0.750422	0.761287	PPZ1	YML016C	gi|6323625|ref|NP_013696.1|
PBP2	YBR233W	gi|6319709|ref|NP_009792.1|	413	1	5	0	0	1	2	2	0.793	1.3314	0.989044	0.250622	0.913061	PBP2	YBR233W	gi|6319709|ref|NP_009792.1|	413	1	5	0	0	0	0	2	3	-0.157	-0.2854	1	0.695532	0.583514	PBP2	YBR233W	gi|6319709|ref|NP_009792.1|	413	1	5	0	0	0	-1.515	-1.0302	1	0.805375	0.71751	PBP2	YBR233W	gi|6319709|ref|NP_009792.1|
MYO1	YHR023W	gi|6321812|ref|NP_011888.1|	1928	1	0	1	0	0	1	0	1.002	1.2312	1	0.271782	0.911003	MYO1	YHR023W	gi|6321812|ref|NP_011888.1|	1928	1	0	1	0	0	0	0	0	-0.018	-0.0249	1	0.634355	0.622835	MYO1	YHR023W	gi|6321812|ref|NP_011888.1|	1928	1	0	1	0	0	-0.692	-0.4818	1	0.641681	0.816344	MYO1	YHR023W	gi|6321812|ref|NP_011888.1|
URA8	YJR103W	gi|6322563|ref|NP_012637.1|	564	0	2	1	0	0	0	0	0.725	0.9323	1	0.341634	0.896684	URA8	YJR103W	gi|6322563|ref|NP_012637.1|	564	0	2	1	0	0	0	0	0	-0.251	-0.3583	1	0.710738	0.571867	URA8	YJR103W	gi|6322563|ref|NP_012637.1|	564	0	2	1	0	0	-0.959	-0.6604	1	0.701683	0.789817	URA8	YJR103W	gi|6322563|ref|NP_012637.1|
SEC3	YER008C	gi|6320845|ref|NP_010924.1|	1336	0	14	1	0	0	3	0	0.048	0.0846	1	0.540092	0.780419	SEC3	YER008C	gi|6320845|ref|NP_010924.1|	1336	0	14	1	0	0	0	1	0	-1.507	-2.4935	0.6523	0.86827	0.161136	SEC3	YER008C	gi|6320845|ref|NP_010924.1|	1336	0	14	1	0	0	-2.067	-1.6912	1	0.909948	0.536764	SEC3	YER008C	gi|6320845|ref|NP_010924.1|
FUN30	YAL019W	gi|6319300|ref|NP_009383.1|	1131	0	19	1	0	0	0	1	-0.808	-1.3009	1	0.731231	0.397334	FUN30	YAL019W	gi|6319300|ref|NP_009383.1|	1131	0	19	1	0	0	0	0	0	-1.804	-3.2848	0.328871	0.828935	0.067379	FUN30	YAL019W	gi|6319300|ref|NP_009383.1|	1131	0	19	1	0	0	-2.387	-2.0842	0.95384	0.92643	0.41384	FUN30	YAL019W	gi|6319300|ref|NP_009383.1|
HOG1	YLR113W	gi|6323142|ref|NP_013214.1|	435	0	35	4	0	0	0	0	-1.404	-2.2971	0.55229	0.743619	0.155058	HOG1	YLR113W	gi|6323142|ref|NP_013214.1|	435	0	35	4	0	0	1	0	1	-2.401	-4.5607	0.062668	0.757624	0.009428	HOG1	YLR113W	gi|6323142|ref|NP_013214.1|	435	0	35	4	0	0	-3.002	-2.5665	0.701627	0.915926	0.26986	HOG1	YLR113W	gi|6323142|ref|NP_013214.1|
ACC1	YNR016C	gi|6324343|ref|NP_014413.1|	2233	0	43	3	0	0	2	0	-1.25	-2.169	0.619086	0.745547	0.179458	ACC1	YNR016C	gi|6324343|ref|NP_014413.1|	2233	0	43	3	0	0	0	6	0	-1.668	-4.2618	0.098483	0.772696	0.015969	ACC1	YNR016C	gi|6324343|ref|NP_014413.1|	2233	0	43	3	0	0	-3.318	-2.2142	0.887564	0.926265	0.373981	ACC1	YNR016C	gi|6324343|ref|NP_014413.1|
CCT2	YIL142W	gi|6322049|ref|NP_012124.1|	527	0	5	1	0	0	0	1	0.307	0.3933	1	0.470708	0.836404	CCT2	YIL142W	gi|6322049|ref|NP_012124.1|	527	0	5	1	0	0	0	0	7	0.294	0.6089	1	0.468835	0.68954	CCT2	YIL142W	gi|6322049|ref|NP_012124.1|	527	0	5	1	0	0	-1.245	-0.9987	1	0.79785	0.724485	CCT2	YIL142W	gi|6322049|ref|NP_012124.1|
WHI3	YNL197C	gi|6324132|ref|NP_014202.1|	661	0	16	1	0	2	1	3	0.137	0.2846	1	0.495955	0.818354	WHI3	YNL197C	gi|6324132|ref|NP_014202.1|	661	0	16	1	0	0	0	0	0	-1.634	-2.9549	0.451052	0.84759	0.100106	WHI3	YNL197C	gi|6324132|ref|NP_014202.1|	661	0	16	1	0	0	-2.162	-1.9743	1	0.924596	0.448552	WHI3	YNL197C	gi|6324132|ref|NP_014202.1|
PDB1	YBR221C	gi|6319698|ref|NP_009780.1|	366	0	2	2	0	0	0	2	0.899	1.3752	0.965646	0.240984	0.913649	PDB1	YBR221C	gi|6319698|ref|NP_009780.1|	366	0	2	2	0	3	1	4	4	0.829	1.6687	0.731117	0.206644	0.725148	PDB1	YBR221C	gi|6319698|ref|NP_009780.1|	366	0	2	2	0	0	-0.915	-0.7538	1	0.730775	0.773711	PDB1	YBR221C	gi|6319698|ref|NP_009780.1|
CMK2	YOL016C	gi|6324557|ref|NP_014626.1|	447	0	3	2	0	0	1	0	0.4	0.5724	1	0.428055	0.861793	CMK2	YOL016C	gi|6324557|ref|NP_014626.1|	447	0	3	2	0	0	1	2	0	-0.315	-0.5157	1	0.742253	0.544617	CMK2	YOL016C	gi|6324557|ref|NP_014626.1|	447	0	3	2	0	0	-1.201	-0.9521	1	0.786692	0.734178	CMK2	YOL016C	gi|6324557|ref|NP_014626.1|
SEC53	YFL045C	gi|14318474|ref|NP_116609.1|	254	0	2	0	2	9	6	3	2.468	5.5476	0.000781	7.2e-05	0.733617	SEC53	YFL045C	gi|14318474|ref|NP_116609.1|	254	0	2	0	2	0	0	0	6	0.456	0.8901	1	0.39322	0.707121	SEC53	YFL045C	gi|14318474|ref|NP_116609.1|	254	0	2	0	2	0	-1.087	-0.8703	1	0.764199	0.751695	SEC53	YFL045C	gi|14318474|ref|NP_116609.1|
RSC3	YDR303C	gi|6320509|ref|NP_010589.1|	885	0	3	0	2	1	6	2	1.639	3.1916	0.162938	0.021684	0.837177	RSC3	YDR303C	gi|6320509|ref|NP_010589.1|	885	0	3	0	2	0	1	2	0	-0.305	-0.495	1	0.73836	0.548241	RSC3	YDR303C	gi|6320509|ref|NP_010589.1|	885	0	3	0	2	0	-1.087	-0.8913	1	0.770281	0.747201	RSC3	YDR303C	gi|6320509|ref|NP_010589.1|
NRP1	YDL167C	gi|6320034|ref|NP_010114.1|	719	0	13	0	1	0	0	3	0.121	0.2251	1	0.50905	0.808	NRP1	YDL167C	gi|6320034|ref|NP_010114.1|	719	0	13	0	1	0	0	0	4	-0.815	-1.7139	1	0.872544	0.302487	NRP1	YDL167C	gi|6320034|ref|NP_010114.1|	719	0	13	0	1	0	-2.112	-1.6536	1	0.906598	0.548889	NRP1	YDL167C	gi|6320034|ref|NP_010114.1|
TAO3	YIL129C	gi|6322062|ref|NP_012137.1|	2376	2	1	0	0	0	1	1	0.733	0.9437	1	0.33858	0.897557	TAO3	YIL129C	gi|6322062|ref|NP_012137.1|	2376	2	1	0	0	0	0	0	0	-0.238	-0.3474	1	0.708602	0.573557	TAO3	YIL129C	gi|6322062|ref|NP_012137.1|	2376	2	1	0	0	1	-0.994	-0.7618	1	0.733451	0.772098	TAO3	YIL129C	gi|6322062|ref|NP_012137.1|
RCO1	YMR075W	gi|6323720|ref|NP_013791.1|	684	1	1	0	0	0	1	1	0.983	1.1828	1	0.283332	0.909435	RCO1	YMR075W	gi|6323720|ref|NP_013791.1|	684	1	1	0	0	0	0	0	1	-0.047	-0.0614	1	0.644206	0.617206	RCO1	YMR075W	gi|6323720|ref|NP_013791.1|	684	1	1	0	0	0	-0.642	-0.4981	1	0.646367	0.814542	RCO1	YMR075W	gi|6323720|ref|NP_013791.1|
SEC7	YDR170C	gi|6320374|ref|NP_010454.1|	2009	0	17	7	0	0	0	0	-0.962	-1.4154	1	0.736549	0.365833	SEC7	YDR170C	gi|6320374|ref|NP_010454.1|	2009	0	17	7	0	0	0	0	1	-1.957	-3.3288	0.314234	0.826239	0.06356	SEC7	YDR170C	gi|6320374|ref|NP_010454.1|	2009	0	17	7	0	2	-1.59	-1.8436	1	0.919642	0.490195	SEC7	YDR170C	gi|6320374|ref|NP_010454.1|
PRS5	YOL061W	gi|6324511|ref|NP_014580.1|	496	0	10	1	0	1	0	0	-0.262	-0.3772	1	0.628932	0.669862	PRS5	YOL061W	gi|6324511|ref|NP_014580.1|	496	0	10	1	0	0	3	0	6	-0.156	-0.38	1	0.714974	0.568462	PRS5	YOL061W	gi|6324511|ref|NP_014580.1|	496	0	10	1	0	0	-1.804	-1.4819	1	0.887993	0.600022	PRS5	YOL061W	gi|6324511|ref|NP_014580.1|
GLT1	YDL171C	gi|6320030|ref|NP_010110.1|	2145	0	20	9	0	4	8	14	1.166	4.2628	0.022331	0.00229	0.781912	GLT1	YDL171C	gi|6320030|ref|NP_010110.1|	2145	0	20	9	0	0	0	0	5	-1.352	-3.4702	0.269974	0.817779	0.052709	GLT1	YDL171C	gi|6320030|ref|NP_010110.1|	2145	0	20	9	0	1	-2.658	-2.4148	0.782089	0.921951	0.314024	GLT1	YDL171C	gi|6320030|ref|NP_010110.1|
SUM1	YDR310C	gi|6320516|ref|NP_010596.1|	1062	0	8	1	0	1	4	0	0.734	1.3948	0.955122	0.236903	0.913831	SUM1	YDR310C	gi|6320516|ref|NP_010596.1|	1062	0	8	1	0	0	0	0	0	-1.005	-1.6067	1	0.868539	0.324438	SUM1	YDR310C	gi|6320516|ref|NP_010596.1|	1062	0	8	1	0	1	-1.732	-1.2765	1	0.85699	0.656401	SUM1	YDR310C	gi|6320516|ref|NP_010596.1|
ADE6	YGR061C	gi|6321498|ref|NP_011575.1|	1358	0	3	1	0	0	0	1	0.539	0.7302	1	0.390955	0.879281	ADE6	YGR061C	gi|6321498|ref|NP_011575.1|	1358	0	3	1	0	0	1	0	1	-0.428	-0.6294	1	0.762705	0.52416	ADE6	YGR061C	gi|6321498|ref|NP_011575.1|	1358	0	3	1	0	0	-1.01	-0.8443	1	0.756752	0.756978	ADE6	YGR061C	gi|6321498|ref|NP_011575.1|
NUP2	YLR335W	gi|6323367|ref|NP_013439.1|	720	0	21	1	0	0	0	0	-0.867	-1.3472	1	0.73357	0.384271	NUP2	YLR335W	gi|6323367|ref|NP_013439.1|	720	0	21	1	0	0	0	0	0	-1.88	-3.3952	0.292919	0.822321	0.058331	NUP2	YLR335W	gi|6323367|ref|NP_013439.1|	720	0	21	1	0	0	-2.497	-2.0076	0.99165	0.925309	0.438816	NUP2	YLR335W	gi|6323367|ref|NP_013439.1|
SEC16	YPL085W	gi|6325172|ref|NP_015240.1|	2195	0	21	0	3	0	0	2	-0.629	-1.0607	1	0.714625	0.469818	SEC16	YPL085W	gi|6325172|ref|NP_015240.1|	2195	0	21	0	3	0	0	0	0	-1.953	-3.354	0.306034	0.824735	0.061509	SEC16	YPL085W	gi|6325172|ref|NP_015240.1|	2195	0	21	0	3	0	-2.655	-1.9791	1	0.924707	0.447161	SEC16	YPL085W	gi|6325172|ref|NP_015240.1|
MGM101	YJR144W	gi|6322604|ref|NP_012678.1|	269	0	4	0	1	0	0	0	0.409	0.5499	1	0.434207	0.858496	MGM101	YJR144W	gi|6322604|ref|NP_012678.1|	269	0	4	0	1	7	70	30	0	2.841	7.4105	5e-06	0	0.646406	MGM101	YJR144W	gi|6322604|ref|NP_012678.1|	269	0	4	0	1	0	-1.171	-0.924	1	0.778601	0.74077	MGM101	YJR144W	gi|6322604|ref|NP_012678.1|
RPO31	YOR116C	gi|6324690|ref|NP_014759.1|	1460	0	1	0	1	2	0	1	1.249	1.6955	0.791737	0.177365	0.911821	RPO31	YOR116C	gi|6324690|ref|NP_014759.1|	1460	0	1	0	1	0	0	0	0	-0.106	-0.1396	1	0.662268	0.606233	RPO31	YOR116C	gi|6324690|ref|NP_014759.1|	1460	0	1	0	1	2	0.216	0.2087	1	0.378209	0.872455	RPO31	YOR116C	gi|6324690|ref|NP_014759.1|
PRE7	YBL041W	gi|6319430|ref|NP_009512.1|	241	1	3	0	0	0	0	0	0.574	0.7846	1	0.377023	0.884846	PRE7	YBL041W	gi|6319430|ref|NP_009512.1|	241	1	3	0	0	0	0	1	0	-0.423	-0.6326	1	0.763595	0.523211	PRE7	YBL041W	gi|6319430|ref|NP_009512.1|	241	1	3	0	0	0	-1.096	-0.8033	1	0.745279	0.764675	PRE7	YBL041W	gi|6319430|ref|NP_009512.1|
TAT-D	YBL055C	gi|6319416|ref|NP_009498.1|	418	1	1	0	0	0	0	0	1.021	1.2012	1	0.278981	0.910062	TAT-D	YBL055C	gi|6319416|ref|NP_009498.1|	418	1	1	0	0	0	0	0	0	0.074	0.0997	1	0.603988	0.638769	TAT-D	YBL055C	gi|6319416|ref|NP_009498.1|	418	1	1	0	0	0	-0.554	-0.4132	1	0.616234	0.825454	TAT-D	YBL055C	gi|6319416|ref|NP_009498.1|
VMA5	YKL080W	gi|6322770|ref|NP_012843.1|	392	0	48	24	0	0	0	0	-2.041	-3.3604	0.159287	0.714612	0.033719	VMA5	YKL080W	gi|6322770|ref|NP_012843.1|	392	0	48	24	0	0	0	0	0	-3.022	-5.7562	0.006925	0.712502	0.000772	VMA5	YKL080W	gi|6322770|ref|NP_012843.1|	392	0	48	24	0	0	-3.573	-2.9794	0.49164	0.893139	0.16772	VMA5	YKL080W	gi|6322770|ref|NP_012843.1|
VIP1	YLR410W	gi|6323442|ref|NP_013514.1|	1146	0	11	2	0	0	0	0	-0.356	-0.5605	1	0.657969	0.618307	VIP1	YLR410W	gi|6323442|ref|NP_013514.1|	1146	0	11	2	0	0	0	0	1	-1.354	-2.3537	0.717791	0.872627	0.183807	VIP1	YLR410W	gi|6323442|ref|NP_013514.1|	1146	0	11	2	0	0	-1.944	-1.5463	1	0.895953	0.580662	VIP1	YLR410W	gi|6323442|ref|NP_013514.1|
CDC9	YDL164C	gi|6320038|ref|NP_010117.1|	755	0	20	4	0	0	1	0	-0.966	-1.4683	1	0.738872	0.349501	CDC9	YDL164C	gi|6320038|ref|NP_010117.1|	755	0	20	4	0	0	1	0	0	-1.93	-3.5041	0.259998	0.815959	0.050579	CDC9	YDL164C	gi|6320038|ref|NP_010117.1|	755	0	20	4	0	0	-2.502	-2.0466	0.972533	0.925994	0.426314	CDC9	YDL164C	gi|6320038|ref|NP_010117.1|
SPT6	YGR116W	gi|6321552|ref|NP_011631.1|	1451	0	17	2	0	0	0	1	-0.804	-1.1049	1	0.718198	0.456326	SPT6	YGR116W	gi|6321552|ref|NP_011631.1|	1451	0	17	2	0	0	0	0	0	-1.765	-2.8415	0.497696	0.85337	0.113318	SPT6	YGR116W	gi|6321552|ref|NP_011631.1|	1451	0	17	2	0	0	-2.437	-1.9071	1	0.922515	0.469406	SPT6	YGR116W	gi|6321552|ref|NP_011631.1|
SKT5	YBL061C	gi|6319410|ref|NP_009492.1|	696	0	4	1	0	0	0	0	0.38	0.5116	1	0.443405	0.853345	SKT5	YBL061C	gi|6319410|ref|NP_009492.1|	696	0	4	1	0	0	0	0	0	-0.579	-0.9167	1	0.80713	0.468662	SKT5	YBL061C	gi|6319410|ref|NP_009492.1|	696	0	4	1	0	0	-1.214	-0.9212	1	0.778601	0.74077	SKT5	YBL061C	gi|6319410|ref|NP_009492.1|
RRS1	YDR341C	gi|6320548|ref|NP_010628.1|	607	0	5	2	0	0	0	0	0.133	0.1937	1	0.516232	0.802012	RRS1	YDR341C	gi|6320548|ref|NP_010628.1|	607	0	5	2	0	0	0	0	0	-0.84	-1.3968	1	0.856727	0.368067	RRS1	YDR341C	gi|6320548|ref|NP_010628.1|	607	0	5	2	0	0	-1.456	-1.1309	1	0.828431	0.693521	RRS1	YDR341C	gi|6320548|ref|NP_010628.1|
PRE9	YGR135W	gi|6321574|ref|NP_011651.1|	258	0	4	5	0	0	0	0	-0.099	-0.1354	1	0.586014	0.730257	PRE9	YGR135W	gi|6321574|ref|NP_011651.1|	258	0	4	5	0	0	0	0	6	-0.204	-0.4454	1	0.7284	0.557164	PRE9	YGR135W	gi|6321574|ref|NP_011651.1|	258	0	4	5	0	0	-1.695	-1.3488	1	0.868923	0.637354	PRE9	YGR135W	gi|6321574|ref|NP_011651.1|
AHA1	YDR214W	gi|6320420|ref|NP_010500.1|	350	0	10	5	0	0	0	0	-0.558	-0.7888	1	0.688019	0.550793	AHA1	YDR214W	gi|6320420|ref|NP_010500.1|	350	0	10	5	0	0	0	0	0	-1.518	-2.601	0.603006	0.864246	0.145252	AHA1	YDR214W	gi|6320420|ref|NP_010500.1|	350	0	10	5	0	0	-2.087	-1.7673	1	0.915366	0.513606	AHA1	YDR214W	gi|6320420|ref|NP_010500.1|
GET4	YOR164C	gi|6324738|ref|NP_014807.1|	312	0	61	7	0	0	0	0	-1.977	-3.1295	0.218352	0.721505	0.049327	GET4	YOR164C	gi|6324738|ref|NP_014807.1|	312	0	61	7	0	0	2	0	1	-2.711	-5.4197	0.013724	0.72297	0.001674	GET4	YOR164C	gi|6324738|ref|NP_014807.1|	312	0	61	7	0	0	-3.682	-2.7011	0.631049	0.9094	0.234255	GET4	YOR164C	gi|6324738|ref|NP_014807.1|
TMA19	YKL056C	gi|6322794|ref|NP_012867.1|	167	0	4	16	0	0	0	0	-0.8	-1.1838	1	0.723776	0.433309	TMA19	YKL056C	gi|6322794|ref|NP_012867.1|	167	0	4	16	0	0	0	0	0	-1.787	-3.0479	0.41448	0.842338	0.08958	TMA19	YKL056C	gi|6322794|ref|NP_012867.1|	167	0	4	16	0	0	-2.394	-1.9666	1	0.924363	0.451332	TMA19	YKL056C	gi|6322794|ref|NP_012867.1|
VID27	YNL212W	gi|6324117|ref|NP_014187.1|	782	0	9	4	0	2	3	1	0.425	0.867	1	0.356965	0.891951	VID27	YNL212W	gi|6324117|ref|NP_014187.1|	782	0	9	4	0	0	0	0	2	-1.106	-2.1395	0.8196	0.876563	0.220802	VID27	YNL212W	gi|6324117|ref|NP_014187.1|	782	0	9	4	0	0	-2.057	-1.5705	1	0.898851	0.572806	VID27	YNL212W	gi|6324117|ref|NP_014187.1|
APM1	YPL259C	gi|6324996|ref|NP_015064.1|	475	0	5	1	0	0	0	0	0.174	0.236	1	0.507606	0.809177	APM1	YPL259C	gi|6324996|ref|NP_015064.1|	475	0	5	1	0	0	0	1	0	-0.77	-1.2396	1	0.844061	0.401283	APM1	YPL259C	gi|6324996|ref|NP_015064.1|	475	0	5	1	0	0	-1.553	-1.1558	1	0.83402	0.687002	APM1	YPL259C	gi|6324996|ref|NP_015064.1|
RPN7	YPR108W	gi|6325365|ref|NP_015433.1|	429	0	2	2	0	0	1	2	0.882	1.4138	0.944892	0.232853	0.913973	RPN7	YPR108W	gi|6325365|ref|NP_015433.1|	429	0	2	2	0	0	0	4	0	0.19	0.3485	1	0.538964	0.666788	RPN7	YPR108W	gi|6325365|ref|NP_015433.1|	429	0	2	2	0	0	-1.177	-0.8722	1	0.765425	0.750802	RPN7	YPR108W	gi|6325365|ref|NP_015433.1|
XRN1	YGL173C	gi|6321265|ref|NP_011342.1|	1528	0	3	1	0	0	0	0	0.636	0.8963	1	0.350822	0.893918	XRN1	YGL173C	gi|6321265|ref|NP_011342.1|	1528	0	3	1	0	0	0	0	0	-0.362	-0.572	1	0.752684	0.534497	XRN1	YGL173C	gi|6321265|ref|NP_011342.1|	1528	0	3	1	0	2	-0.017	-0.0201	1	0.465608	0.861541	XRN1	YGL173C	gi|6321265|ref|NP_011342.1|
GAL11	YOL051W	gi|6324522|ref|NP_014591.1|	1081	0	9	2	0	0	1	0	-0.292	-0.4215	1	0.636326	0.657713	GAL11	YOL051W	gi|6324522|ref|NP_014591.1|	1081	0	9	2	0	0	0	0	0	-1.239	-2.0715	0.851899	0.87705	0.232917	GAL11	YOL051W	gi|6324522|ref|NP_014591.1|	1081	0	9	2	0	0	-2.022	-1.3153	1	0.863854	0.645767	GAL11	YOL051W	gi|6324522|ref|NP_014591.1|
APL3	YBL037W	gi|6319434|ref|NP_009516.1|	1025	0	4	0	2	0	0	0	0.211	0.2842	1	0.495955	0.818354	APL3	YBL037W	gi|6319434|ref|NP_009516.1|	1025	0	4	0	2	0	0	0	0	-0.781	-1.1874	1	0.83926	0.411966	APL3	YBL037W	gi|6319434|ref|NP_009516.1|	1025	0	4	0	2	0	-1.493	-1.0936	1	0.820704	0.702048	APL3	YBL037W	gi|6319434|ref|NP_009516.1|
PUF4	YGL014W	gi|6321424|ref|NP_011501.1|	888	0	36	0	1	1	0	0	-1.377	-2.1033	0.654505	0.74624	0.192512	PUF4	YGL014W	gi|6321424|ref|NP_011501.1|	888	0	36	0	1	0	0	1	0	-2.358	-4.1517	0.115178	0.778678	0.019235	PUF4	YGL014W	gi|6321424|ref|NP_011501.1|	888	0	36	0	1	0	-3.053	-2.3393	0.822065	0.924094	0.336323	PUF4	YGL014W	gi|6321424|ref|NP_011501.1|
ILV5	YLR355C	gi|6323387|ref|NP_013459.1|	395	0	7	0	1	1	1	1	0.031	0.0434	1	0.549643	0.770985	ILV5	YLR355C	gi|6323387|ref|NP_013459.1|	395	0	7	0	1	0	0	0	0	-0.964	-1.5187	1	0.864301	0.342437	ILV5	YLR355C	gi|6323387|ref|NP_013459.1|	395	0	7	0	1	0	-1.633	-1.234	1	0.8489	0.667968	ILV5	YLR355C	gi|6323387|ref|NP_013459.1|
ERB1	YMR049C	gi|6323693|ref|NP_013764.1|	807	1	1	0	0	0	0	0	0.999	1.2293	1	0.273219	0.910824	ERB1	YMR049C	gi|6323693|ref|NP_013764.1|	807	1	1	0	0	0	0	1	0	-0.017	-0.0221	1	0.634356	0.622835	ERB1	YMR049C	gi|6323693|ref|NP_013764.1|	807	1	1	0	0	0	-0.733	-0.538	1	0.660258	0.808954	ERB1	YMR049C	gi|6323693|ref|NP_013764.1|
ISW1	YBR245C	gi|6319722|ref|NP_009804.1|	1129	0	11	1	0	0	0	0	-0.333	-0.4796	1	0.645475	0.641804	ISW1	YBR245C	gi|6319722|ref|NP_009804.1|	1129	0	11	1	0	0	0	0	0	-1.307	-2.1334	0.822502	0.876613	0.221724	ISW1	YBR245C	gi|6319722|ref|NP_009804.1|	1129	0	11	1	0	0	-1.936	-1.5607	1	0.897423	0.57674	ISW1	YBR245C	gi|6319722|ref|NP_009804.1|
GCN20	YFR009W	gi|14318531|ref|NP_116664.1|	752	0	2	3	0	0	3	0	0.959	1.5424	0.875133	0.206688	0.913927	GCN20	YFR009W	gi|14318531|ref|NP_116664.1|	752	0	2	3	0	0	0	0	0	-0.63	-0.9792	1	0.815829	0.455225	GCN20	YFR009W	gi|14318531|ref|NP_116664.1|	752	0	2	3	0	0	-1.365	-0.9554	1	0.787829	0.733223	GCN20	YFR009W	gi|14318531|ref|NP_116664.1|
SUI1	YNL244C	gi|6324085|ref|NP_014155.1|	108	0	2	1	0	0	0	0	0.733	0.995	1	0.326423	0.900802	SUI1	YNL244C	gi|6324085|ref|NP_014155.1|	108	0	2	1	0	0	0	0	0	-0.242	-0.3688	1	0.712862	0.570169	SUI1	YNL244C	gi|6324085|ref|NP_014155.1|	108	0	2	1	0	0	-0.922	-0.725	1	0.722647	0.778465	SUI1	YNL244C	gi|6324085|ref|NP_014155.1|
SLA2	YNL243W	gi|6324086|ref|NP_014156.1|	968	0	21	6	0	0	0	0	-1.066	-1.6246	0.925417	0.743533	0.307329	SLA2	YNL243W	gi|6324086|ref|NP_014156.1|	968	0	21	6	0	0	0	2	0	-1.8	-3.6137	0.22943	0.809294	0.043337	SLA2	YNL243W	gi|6324086|ref|NP_014156.1|	968	0	21	6	0	0	-2.647	-2.1076	0.942088	0.926568	0.406924	SLA2	YNL243W	gi|6324086|ref|NP_014156.1|
ARC18	YLR370C	gi|6323402|ref|NP_013474.1|	178	0	4	3	0	0	0	2	0.448	0.6909	1	0.400246	0.875273	ARC18	YLR370C	gi|6323402|ref|NP_013474.1|	178	0	4	3	0	0	0	3	2	-0.276	-0.5189	1	0.742253	0.544617	ARC18	YLR370C	gi|6323402|ref|NP_013474.1|	178	0	4	3	0	0	-1.583	-1.1804	1	0.838544	0.681488	ARC18	YLR370C	gi|6323402|ref|NP_013474.1|
CCR4	YAL021C	gi|6319298|ref|NP_009381.1|	837	0	21	4	0	0	0	0	-0.903	-1.4163	1	0.736822	0.364011	CCR4	YAL021C	gi|6319298|ref|NP_009381.1|	837	0	21	4	0	0	0	2	0	-1.696	-3.4582	0.273564	0.818688	0.053798	CCR4	YAL021C	gi|6319298|ref|NP_009381.1|	837	0	21	4	0	0	-2.33	-2.1873	0.901459	0.926485	0.382171	CCR4	YAL021C	gi|6319298|ref|NP_009381.1|
MOB1	YIL106W	gi|6681848|ref|NP_012160.2|	314	0	1	1	0	0	0	0	0.94	1.1537	1	0.290633	0.908281	MOB1	YIL106W	gi|6681848|ref|NP_012160.2|	314	0	1	1	0	0	1	0	0	-0.045	-0.0612	1	0.644206	0.617206	MOB1	YIL106W	gi|6681848|ref|NP_012160.2|	314	0	1	1	0	0	-0.641	-0.51	1	0.651027	0.81271	MOB1	YIL106W	gi|6681848|ref|NP_012160.2|
RNA1	YMR235C	gi|6323891|ref|NP_013962.1|	407	0	29	9	0	0	1	0	-1.368	-2.2756	0.563272	0.74395	0.158575	RNA1	YMR235C	gi|6323891|ref|NP_013962.1|	407	0	29	9	0	0	0	2	0	-2.109	-4.4021	0.080046	0.765617	0.01261	RNA1	YMR235C	gi|6323891|ref|NP_013962.1|	407	0	29	9	0	0	-3.048	-2.5105	0.731286	0.918391	0.28596	RNA1	YMR235C	gi|6323891|ref|NP_013962.1|
SWI1	YPL016W	gi|6325241|ref|NP_015309.1|	1314	0	12	1	0	0	0	2	-0.084	-0.1372	1	0.586014	0.730257	SWI1	YPL016W	gi|6325241|ref|NP_015309.1|	1314	0	12	1	0	0	0	0	0	-1.384	-2.2684	0.758239	0.874524	0.197497	SWI1	YPL016W	gi|6325241|ref|NP_015309.1|	1314	0	12	1	0	0	-1.961	-1.5601	1	0.897423	0.57674	SWI1	YPL016W	gi|6325241|ref|NP_015309.1|
PPH22	YDL188C	gi|6320013|ref|NP_010093.1|	377	0	4	0	8	0	0	3	0.183	0.3385	1	0.484152	0.827094	PPH22	YDL188C	gi|6320013|ref|NP_010093.1|	377	0	4	0	8	0	0	4	0	-0.757	-1.645	1	0.870023	0.31708	PPH22	YDL188C	gi|6320013|ref|NP_010093.1|	377	0	4	0	8	0	-2.009	-1.6932	1	0.909949	0.536762	PPH22	YDL188C	gi|6320013|ref|NP_010093.1|
PPH21	YDL134C	gi|6320067|ref|NP_010147.1|	369	0	5	0	1	0	0	0	0.149	0.1916	1	0.51766	0.800794	PPH21	YDL134C	gi|6320067|ref|NP_010147.1|	369	0	5	0	1	0	0	3	0	-0.364	-0.6395	1	0.764483	0.522259	PPH21	YDL134C	gi|6320067|ref|NP_010147.1|	369	0	5	0	1	1	-1.592	-1.0295	1	0.805375	0.71751	PPH21	YDL134C	gi|6320067|ref|NP_010147.1|
SEC26	YDR238C	gi|6320444|ref|NP_010524.1|	973	0	4	0	2	2	6	0	1.478	3.1846	0.164642	0.021935	0.837546	SEC26	YDR238C	gi|6320444|ref|NP_010524.1|	973	0	4	0	2	0	0	0	19	1.099	2.6406	0.311063	0.064869	0.711598	SEC26	YDR238C	gi|6320444|ref|NP_010524.1|	973	0	4	0	2	0	-1.311	-0.9951	1	0.79785	0.724485	SEC26	YDR238C	gi|6320444|ref|NP_010524.1|
URB1	YKL014C	gi|6322838|ref|NP_012911.1|	1764	0	10	0	1	0	1	2	0.071	0.1284	1	0.531775	0.788255	URB1	YKL014C	gi|6322838|ref|NP_012911.1|	1764	0	10	0	1	0	0	0	0	-1.237	-2.2088	0.786604	0.875633	0.208095	URB1	YKL014C	gi|6322838|ref|NP_012911.1|	1764	0	10	0	1	1	-1.825	-1.4689	1	0.886852	0.602572	URB1	YKL014C	gi|6322838|ref|NP_012911.1|
SIR2	YDL042C	gi|6320163|ref|NP_010242.1|	562	1	2	0	0	0	0	0	0.838	1.0672	1	0.309878	0.904641	SIR2	YDL042C	gi|6320163|ref|NP_010242.1|	562	1	2	0	0	0	0	0	0	-0.111	-0.152	1	0.664633	0.60473	SIR2	YDL042C	gi|6320163|ref|NP_010242.1|	562	1	2	0	0	0	-0.79	-0.5946	1	0.679844	0.8004	SIR2	YDL042C	gi|6320163|ref|NP_010242.1|
KDG2	YDR148C	gi|6320352|ref|NP_010432.1|	463	1	4	0	0	0	0	1	0.383	0.5243	1	0.440343	0.855089	KDG2	YDR148C	gi|6320352|ref|NP_010432.1|	463	1	4	0	0	0	3	0	1	-0.16	-0.2791	1	0.693312	0.585143	KDG2	YDR148C	gi|6320352|ref|NP_010432.1|	463	1	4	0	0	0	-1.267	-0.94	1	0.783253	0.737023	KDG2	YDR148C	gi|6320352|ref|NP_010432.1|
ERG26	YGL001C	gi|6321437|ref|NP_011514.1|	349	0	3	1	0	0	0	0	0.598	0.778	1	0.37857	0.884254	ERG26	YGL001C	gi|6321437|ref|NP_011514.1|	349	0	3	1	0	0	1	2	0	-0.184	-0.2863	1	0.695532	0.583514	ERG26	YGL001C	gi|6321437|ref|NP_011514.1|	349	0	3	1	0	0	-0.979	-0.7757	1	0.737432	0.769654	ERG26	YGL001C	gi|6321437|ref|NP_011514.1|
KIN1	YDR122W	gi|6320327|ref|NP_010407.1|	1064	0	5	2	0	0	0	0	0.114	0.1748	1	0.520507	0.79834	KIN1	YDR122W	gi|6320327|ref|NP_010407.1|	1064	0	5	2	0	0	0	0	0	-0.853	-1.4625	1	0.861065	0.354161	KIN1	YDR122W	gi|6320327|ref|NP_010407.1|	1064	0	5	2	0	0	-1.512	-1.2799	1	0.857772	0.65523	KIN1	YDR122W	gi|6320327|ref|NP_010407.1|
GCD2	YGR083C	gi|6321520|ref|NP_011597.1|	651	0	8	1	0	0	0	0	-0.064	-0.0873	1	0.575939	0.742366	GCD2	YGR083C	gi|6321520|ref|NP_011597.1|	651	0	8	1	0	0	0	0	0	-1.062	-1.7153	1	0.872544	0.302486	GCD2	YGR083C	gi|6321520|ref|NP_011597.1|	651	0	8	1	0	0	-1.682	-1.2855	1	0.858549	0.654056	GCD2	YGR083C	gi|6321520|ref|NP_011597.1|
SDS24	YBR214W	gi|6319691|ref|NP_009773.1|	527	0	38	13	0	0	0	0	-1.665	-2.6266	0.397634	0.736255	0.1031	SDS24	YBR214W	gi|6319691|ref|NP_009773.1|	527	0	38	13	0	0	0	0	0	-2.656	-4.8364	0.039883	0.745151	0.005614	SDS24	YBR214W	gi|6319691|ref|NP_009773.1|	527	0	38	13	0	3	-1.823	-2.9081	0.52623	0.897489	0.183476	SDS24	YBR214W	gi|6319691|ref|NP_009773.1|
RBG2	YGR173W	gi|6321612|ref|NP_011689.1|	368	0	10	2	0	0	0	0	-0.312	-0.4582	1	0.64247	0.647142	RBG2	YGR173W	gi|6321612|ref|NP_011689.1|	368	0	10	2	0	0	0	0	0	-1.307	-2.3541	0.717602	0.872493	0.182971	RBG2	YGR173W	gi|6321612|ref|NP_011689.1|	368	0	10	2	0	0	-1.894	-1.5935	1	0.901145	0.566212	RBG2	YGR173W	gi|6321612|ref|NP_011689.1|
PIH1	YHR034C	gi|6321823|ref|NP_011899.1|	344	0	2	3	0	0	1	1	0.371	0.5145	1	0.441873	0.854222	PIH1	YHR034C	gi|6321823|ref|NP_011899.1|	344	0	2	3	0	0	0	0	0	-0.629	-0.9609	1	0.813218	0.459377	PIH1	YHR034C	gi|6321823|ref|NP_011899.1|	344	0	2	3	0	0	-1.22	-1.0333	1	0.806431	0.716501	PIH1	YHR034C	gi|6321823|ref|NP_011899.1|
FKS1	YLR342W	gi|6323374|ref|NP_013446.1|	1876	0	6	1	0	0	0	0	0.127	0.1749	1	0.520507	0.79834	FKS1	YLR342W	gi|6323374|ref|NP_013446.1|	1876	0	6	1	0	0	0	0	0	-0.877	-1.3543	1	0.853391	0.377711	FKS1	YLR342W	gi|6323374|ref|NP_013446.1|	1876	0	6	1	0	0	-1.56	-1.1576	1	0.834021	0.687001	FKS1	YLR342W	gi|6323374|ref|NP_013446.1|
MCM2	YBL023C	gi|6319448|ref|NP_009530.1|	868	0	5	1	0	0	0	2	0.56	0.8373	1	0.364668	0.889346	MCM2	YBL023C	gi|6319448|ref|NP_009530.1|	868	0	5	1	0	0	0	1	0	-0.75	-1.1389	1	0.834103	0.42261	MCM2	YBL023C	gi|6319448|ref|NP_009530.1|	868	0	5	1	0	0	-1.364	-1.0405	1	0.808528	0.714474	MCM2	YBL023C	gi|6319448|ref|NP_009530.1|
CDC24	YAL041W	gi|6319276|ref|NP_009359.1|	854	0	12	2	0	0	1	0	-0.479	-0.7509	1	0.683478	0.562235	CDC24	YAL041W	gi|6319276|ref|NP_009359.1|	854	0	12	2	0	0	0	0	1	-1.442	-2.5178	0.641062	0.867366	0.157266	CDC24	YAL041W	gi|6319276|ref|NP_009359.1|	854	0	12	2	0	0	-2.053	-1.6357	1	0.904998	0.554245	CDC24	YAL041W	gi|6319276|ref|NP_009359.1|
SPN1	YPR133C	gi|6325390|ref|NP_015458.1|	410	0	12	1	0	0	0	0	-0.4	-0.6164	1	0.666111	0.601725	SPN1	YPR133C	gi|6325390|ref|NP_015458.1|	410	0	12	1	0	0	0	0	0	-1.375	-2.4902	0.65383	0.868446	0.161916	SPN1	YPR133C	gi|6325390|ref|NP_015458.1|	410	0	12	1	0	0	-1.987	-1.6799	1	0.90887	0.540816	SPN1	YPR133C	gi|6325390|ref|NP_015458.1|
NOT3	YIL038C	gi|6322151|ref|NP_012226.1|	836	0	5	1	0	0	0	0	0.299	0.4347	1	0.461663	0.842299	NOT3	YIL038C	gi|6322151|ref|NP_012226.1|	836	0	5	1	0	0	0	0	0	-0.715	-1.1082	1	0.830837	0.428973	NOT3	YIL038C	gi|6322151|ref|NP_012226.1|	836	0	5	1	0	0	-1.243	-1.1142	1	0.824607	0.697808	NOT3	YIL038C	gi|6322151|ref|NP_012226.1|
CHC1	YGL206C	gi|6321232|ref|NP_011309.1|	1653	0	3	0	1	3	4	5	2.052	4.0979	0.031927	0.003376	0.789516	CHC1	YGL206C	gi|6321232|ref|NP_011309.1|	1653	0	3	0	1	0	0	0	2	-0.209	-0.3157	1	0.701029	0.579404	CHC1	YGL206C	gi|6321232|ref|NP_011309.1|	1653	0	3	0	1	0	-1.252	-0.8109	1	0.747859	0.762988	CHC1	YGL206C	gi|6321232|ref|NP_011309.1|
GPD1	YDL022W	gi|6320181|ref|NP_010262.1|	391	0	2	30	0	0	0	0	-1.203	-1.9259	0.753158	0.747023	0.232006	GPD1	YDL022W	gi|6320181|ref|NP_010262.1|	391	0	2	30	0	0	0	1	0	-2.173	-3.9108	0.159269	0.792028	0.028099	GPD1	YDL022W	gi|6320181|ref|NP_010262.1|	391	0	2	30	0	1	-2.913	-1.944	1	0.923721	0.458286	GPD1	YDL022W	gi|6320181|ref|NP_010262.1|
CDC33	YOL139C	gi|6324433|ref|NP_014502.1|	213	0	8	3	0	0	0	0	-0.249	-0.3693	1	0.627856	0.67158	CDC33	YOL139C	gi|6324433|ref|NP_014502.1|	213	0	8	3	0	0	0	0	0	-1.205	-2.1215	0.828161	0.876708	0.223573	CDC33	YOL139C	gi|6324433|ref|NP_014502.1|	213	0	8	3	0	0	-1.93	-1.4809	1	0.887992	0.600022	CDC33	YOL139C	gi|6324433|ref|NP_014502.1|
PHO81	YGR233C	gi|6321672|ref|NP_011749.1|	1178	0	36	1	0	0	0	0	-1.36	-2.005	0.708706	0.746912	0.214554	PHO81	YGR233C	gi|6321672|ref|NP_011749.1|	1178	0	36	1	0	0	0	0	0	-2.351	-4.0706	0.128822	0.783141	0.021946	PHO81	YGR233C	gi|6321672|ref|NP_011749.1|	1178	0	36	1	0	0	-2.891	-2.3495	0.816677	0.923872	0.333674	PHO81	YGR233C	gi|6321672|ref|NP_011749.1|
PBA1	YLR199C	gi|37362679|ref|NP_013300.2|	276	0	8	1	0	0	0	0	-0.118	-0.1665	1	0.592174	0.722507	PBA1	YLR199C	gi|37362679|ref|NP_013300.2|	276	0	8	1	0	0	0	1	0	-1.1	-1.8127	0.972401	0.875055	0.282983	PBA1	YLR199C	gi|37362679|ref|NP_013300.2|	276	0	8	1	0	0	-1.854	-1.2247	1	0.847222	0.670249	PBA1	YLR199C	gi|37362679|ref|NP_013300.2|
HEK2	YBL032W	gi|6319439|ref|NP_009521.1|	381	0	8	9	0	0	0	0	-0.667	-0.9827	1	0.707936	0.493005	HEK2	YBL032W	gi|6319439|ref|NP_009521.1|	381	0	8	9	0	0	0	0	0	-1.643	-2.8483	0.494839	0.852859	0.112073	HEK2	YBL032W	gi|6319439|ref|NP_009521.1|	381	0	8	9	0	0	-2.337	-1.8049	1	0.917518	0.502614	HEK2	YBL032W	gi|6319439|ref|NP_009521.1|
TRP3	YKL211C	gi|6322638|ref|NP_012711.1|	484	0	21	2	0	0	0	0	-0.925	-1.3827	1	0.735113	0.375015	TRP3	YKL211C	gi|6322638|ref|NP_012711.1|	484	0	21	2	0	0	0	0	8	-0.818	-2.1931	0.794081	0.875866	0.210788	TRP3	YKL211C	gi|6322638|ref|NP_012711.1|	484	0	21	2	0	0	-2.56	-1.9957	0.997424	0.925121	0.4416	TRP3	YKL211C	gi|6322638|ref|NP_012711.1|
APA1	YCL050C	gi|10383757|ref|NP_009880.2|	321	0	18	2	0	1	0	5	0.161	0.3677	1	0.476703	0.832335	APA1	YCL050C	gi|10383757|ref|NP_009880.2|	321	0	18	2	0	0	0	2	0	-1.492	-2.8859	0.479178	0.851049	0.10778	APA1	YCL050C	gi|10383757|ref|NP_009880.2|	321	0	18	2	0	0	-2.31	-1.968	1	0.924363	0.451332	APA1	YCL050C	gi|10383757|ref|NP_009880.2|
SIR3	YLR442C	gi|6323475|ref|NP_013547.1|	978	0	1	2	0	1	0	0	0.806	1.0726	1	0.308384	0.904955	SIR3	YLR442C	gi|6323475|ref|NP_013547.1|	978	0	1	2	0	0	0	0	0	-0.237	-0.3535	1	0.709671	0.572713	SIR3	YLR442C	gi|6323475|ref|NP_013547.1|	978	0	1	2	0	0	-0.857	-0.6839	1	0.708771	0.786118	SIR3	YLR442C	gi|6323475|ref|NP_013547.1|
TRP2	YER090W	gi|6320935|ref|NP_011014.1|	507	0	4	4	0	2	3	1	0.829	1.5513	0.870284	0.20542	0.913881	TRP2	YER090W	gi|6320935|ref|NP_011014.1|	507	0	4	4	0	0	0	0	2	-0.688	-1.184	1	0.838761	0.413032	TRP2	YER090W	gi|6320935|ref|NP_011014.1|	507	0	4	4	0	0	-1.601	-1.2446	1	0.851377	0.664526	TRP2	YER090W	gi|6320935|ref|NP_011014.1|
MRH1	YDR033W	gi|6320236|ref|NP_010316.1|	320	0	1	0	1	0	0	0	0.946	1.1922	1	0.28188	0.909648	MRH1	YDR033W	gi|6320236|ref|NP_010316.1|	320	0	1	0	1	0	0	0	0	0.015	0.0197	1	0.624365	0.628306	MRH1	YDR033W	gi|6320236|ref|NP_010316.1|	320	0	1	0	1	1	-0.616	-0.4773	1	0.640113	0.816938	MRH1	YDR033W	gi|6320236|ref|NP_010316.1|
RDH54	YBR073W	gi|37362617|ref|NP_009629.2|	924	0	6	0	1	0	1	0	0.119	0.177	1	0.520507	0.798339	RDH54	YBR073W	gi|37362617|ref|NP_009629.2|	924	0	6	0	1	0	0	0	0	-0.854	-1.4387	1	0.859463	0.359504	RDH54	YBR073W	gi|37362617|ref|NP_009629.2|	924	0	6	0	1	0	-1.479	-1.2127	1	0.845525	0.67252	RDH54	YBR073W	gi|37362617|ref|NP_009629.2|
UPC2	YDR213W	gi|6320419|ref|NP_010499.1|	913	0	0	0	2	0	0	0	0.775	0.9752	1	0.33097	0.89963	UPC2	YDR213W	gi|6320419|ref|NP_010499.1|	913	0	0	0	2	0	0	0	0	-0.222	-0.3101	1	0.699935	0.58023	UPC2	YDR213W	gi|6320419|ref|NP_010499.1|	913	0	0	0	2	2	0.187	0.209	1	0.378209	0.872455	UPC2	YDR213W	gi|6320419|ref|NP_010499.1|
DEP1	YAL013W	gi|41629667|ref|NP_009389.2|	420	0	1	0	1	1	4	3	2.123	3.3542	0.126792	0.015943	0.827718	DEP1	YAL013W	gi|41629667|ref|NP_009389.2|	420	0	1	0	1	0	0	0	3	0.473	0.6887	1	0.446703	0.695373	DEP1	YAL013W	gi|41629667|ref|NP_009389.2|	420	0	1	0	1	0	-0.534	-0.4016	1	0.611382	0.827068	DEP1	YAL013W	gi|41629667|ref|NP_009389.2|
EGD1	YPL037C	gi|6325220|ref|NP_015288.1|	157	3	6	0	0	0	0	0	-0.076	-0.1064	1	0.579748	0.737868	EGD1	YPL037C	gi|6325220|ref|NP_015288.1|	157	3	6	0	0	0	0	0	0	-1.074	-1.6893	1	0.87171	0.307679	EGD1	YPL037C	gi|6325220|ref|NP_015288.1|	157	3	6	0	0	3	-0.226	-0.3197	1	0.581825	0.836144	EGD1	YPL037C	gi|6325220|ref|NP_015288.1|
BRO1	YPL084W	gi|6325173|ref|NP_015241.1|	844	0	11	3	0	0	0	0	-0.498	-0.6825	1	0.674668	0.583042	BRO1	YPL084W	gi|6325173|ref|NP_015241.1|	844	0	11	3	0	0	0	0	0	-1.466	-2.3131	0.737012	0.873634	0.190587	BRO1	YPL084W	gi|6325173|ref|NP_015241.1|	844	0	11	3	0	0	-2.11	-1.5163	1	0.892366	0.589749	BRO1	YPL084W	gi|6325173|ref|NP_015241.1|
THR1	YHR025W	gi|6321814|ref|NP_011890.1|	357	0	8	1	0	0	0	0	-0.082	-0.1211	1	0.582267	0.73484	THR1	YHR025W	gi|6321814|ref|NP_011890.1|	357	0	8	1	0	0	0	0	0	-1.069	-1.7536	0.999003	0.873726	0.294229	THR1	YHR025W	gi|6321814|ref|NP_011890.1|	357	0	8	1	0	0	-1.791	-1.3031	1	0.86161	0.649334	THR1	YHR025W	gi|6321814|ref|NP_011890.1|
RPN3	YER021W	gi|6320859|ref|NP_010938.1|	523	0	2	1	0	0	0	0	0.709	0.8938	1	0.35082	0.893919	RPN3	YER021W	gi|6320859|ref|NP_010938.1|	523	0	2	1	0	0	0	0	0	-0.247	-0.3342	1	0.705374	0.576076	RPN3	YER021W	gi|6320859|ref|NP_010938.1|	523	0	2	1	0	0	-0.867	-0.678	1	0.707361	0.786865	RPN3	YER021W	gi|6320859|ref|NP_010938.1|
PIM1	YBL022C	gi|6319449|ref|NP_009531.1|	1133	0	26	5	0	0	0	0	-1.212	-1.9561	0.736113	0.74702	0.224644	PIM1	YBL022C	gi|6319449|ref|NP_009531.1|	1133	0	26	5	0	0	0	0	0	-2.195	-4.1447	0.11631	0.778954	0.019396	PIM1	YBL022C	gi|6319449|ref|NP_009531.1|	1133	0	26	5	0	0	-2.902	-2.2086	0.890463	0.926308	0.375345	PIM1	YBL022C	gi|6319449|ref|NP_009531.1|
YNR029C	YNR029C	gi|6324356|ref|NP_014426.1|	429	0	12	1	0	0	0	0	-0.415	-0.608	1	0.664339	0.605429	YNR029C	YNR029C	gi|6324356|ref|NP_014426.1|	429	0	12	1	0	0	0	0	0	-1.396	-2.2889	0.748497	0.874093	0.194027	YNR029C	YNR029C	gi|6324356|ref|NP_014426.1|	429	0	12	1	0	0	-2.003	-1.6401	1	0.905404	0.552908	YNR029C	YNR029C	gi|6324356|ref|NP_014426.1|
MIR1	YJR077C	gi|6322537|ref|NP_012611.1|	311	0	2	1	0	0	0	0	0.77	1.027	1	0.318876	0.902635	MIR1	YJR077C	gi|6322537|ref|NP_012611.1|	311	0	2	1	0	0	0	0	0	-0.233	-0.3442	1	0.707529	0.574399	MIR1	YJR077C	gi|6322537|ref|NP_012611.1|	311	0	2	1	0	0	-0.896	-0.6184	1	0.687216	0.796958	MIR1	YJR077C	gi|6322537|ref|NP_012611.1|
LRG1	YDL240W	gi|6319961|ref|NP_010041.1|	1017	0	3	1	0	0	0	0	0.579	0.8006	1	0.373932	0.886009	LRG1	YDL240W	gi|6319961|ref|NP_010041.1|	1017	0	3	1	0	0	0	0	0	-0.398	-0.6118	1	0.760013	0.527001	LRG1	YDL240W	gi|6319961|ref|NP_010041.1|	1017	0	3	1	0	1	-1.126	-0.7839	1	0.740065	0.768008	LRG1	YDL240W	gi|6319961|ref|NP_010041.1|
ATP11	YNL315C	gi|6324014|ref|NP_014084.1|	318	0	2	2	0	0	0	0	0.569	0.7143	1	0.394051	0.877973	ATP11	YNL315C	gi|6324014|ref|NP_014084.1|	318	0	2	2	0	0	1	1	0	-0.411	-0.5821	1	0.754536	0.532634	ATP11	YNL315C	gi|6324014|ref|NP_014084.1|	318	0	2	2	0	0	-1.038	-0.7615	1	0.733451	0.772098	ATP11	YNL315C	gi|6324014|ref|NP_014084.1|
AFG2	YLR397C	gi|6323429|ref|NP_013501.1|	780	0	2	1	0	0	0	0	0.742	0.9843	1	0.329455	0.900026	AFG2	YLR397C	gi|6323429|ref|NP_013501.1|	780	0	2	1	0	0	0	0	0	-0.274	-0.3814	1	0.714974	0.568462	AFG2	YLR397C	gi|6323429|ref|NP_013501.1|	780	0	2	1	0	0	-0.997	-0.7704	1	0.736109	0.770472	AFG2	YLR397C	gi|6323429|ref|NP_013501.1|
HEM13	YDR044W	gi|6320249|ref|NP_010329.1|	328	0	5	2	0	0	0	0	0.213	0.2877	1	0.495956	0.818353	HEM13	YDR044W	gi|6320249|ref|NP_010329.1|	328	0	5	2	0	0	5	1	2	0.057	0.1154	1	0.600114	0.64066	HEM13	YDR044W	gi|6320249|ref|NP_010329.1|	328	0	5	2	0	0	-1.382	-1.0435	1	0.808528	0.714473	HEM13	YDR044W	gi|6320249|ref|NP_010329.1|
DDR48	YMR173W	gi|6323826|ref|NP_013897.1|	430	0	2	5	0	0	0	0	0.084	0.1192	1	0.533169	0.786965	DDR48	YMR173W	gi|6323826|ref|NP_013897.1|	430	0	2	5	0	0	0	0	0	-0.859	-1.3866	1	0.856009	0.370209	DDR48	YMR173W	gi|6323826|ref|NP_013897.1|	430	0	2	5	0	0	-1.477	-1.1744	1	0.837649	0.682597	DDR48	YMR173W	gi|6323826|ref|NP_013897.1|
GAR1	YHR089C	gi|6321881|ref|NP_011957.1|	205	0	4	0	1	0	0	0	0.337	0.4449	1	0.458634	0.84421	GAR1	YHR089C	gi|6321881|ref|NP_011957.1|	205	0	4	0	1	0	0	2	0	-0.378	-0.6111	1	0.759109	0.527944	GAR1	YHR089C	gi|6321881|ref|NP_011957.1|	205	0	4	0	1	0	-1.328	-0.9761	1	0.79233	0.729372	GAR1	YHR089C	gi|6321881|ref|NP_011957.1|
NDE1	YMR145C	gi|6323794|ref|NP_013865.1|	560	0	8	0	1	0	0	0	-0.026	-0.0383	1	0.56691	0.752657	NDE1	YMR145C	gi|6323794|ref|NP_013865.1|	560	0	8	0	1	0	0	1	0	-1.018	-1.733	1	0.873158	0.29835	NDE1	YMR145C	gi|6323794|ref|NP_013865.1|	560	0	8	0	1	0	-1.62	-1.295	1	0.86009	0.6517	NDE1	YMR145C	gi|6323794|ref|NP_013865.1|
BNI1	YNL271C	gi|6324058|ref|NP_014128.1|	1953	0	14	3	0	0	0	0	-0.625	-0.9553	1	0.705546	0.50074	BNI1	YNL271C	gi|6324058|ref|NP_014128.1|	1953	0	14	3	0	0	0	0	0	-1.613	-2.8077	0.512004	0.854879	0.117115	BNI1	YNL271C	gi|6324058|ref|NP_014128.1|	1953	0	14	3	0	0	-2.168	-1.8536	1	0.920073	0.487429	BNI1	YNL271C	gi|6324058|ref|NP_014128.1|
PHO88	YBR106W	gi|6319582|ref|NP_009664.1|	188	0	8	1	0	0	0	0	-0.04	-0.0591	1	0.570803	0.748282	PHO88	YBR106W	gi|6319582|ref|NP_009664.1|	188	0	8	1	0	0	0	0	0	-1.025	-1.694	1	0.871883	0.306639	PHO88	YBR106W	gi|6319582|ref|NP_009664.1|	188	0	8	1	0	0	-1.6	-1.3096	1	0.863111	0.646959	PHO88	YBR106W	gi|6319582|ref|NP_009664.1|
YKR018C	YKR018C	gi|6322870|ref|NP_012943.1|	725	0	7	11	0	0	0	0	-0.673	-0.9822	1	0.707936	0.493006	YKR018C	YKR018C	gi|6322870|ref|NP_012943.1|	725	0	7	11	0	0	0	0	0	-1.634	-2.7995	0.515501	0.855376	0.118397	YKR018C	YKR018C	gi|6322870|ref|NP_012943.1|	725	0	7	11	0	0	-2.234	-1.7585	1	0.914789	0.516345	YKR018C	YKR018C	gi|6322870|ref|NP_012943.1|
LSM2	YBL026W	gi|6319445|ref|NP_009527.1|	95	0	7	2	0	0	0	0	-0.092	-0.1329	1	0.584769	0.73179	LSM2	YBL026W	gi|6319445|ref|NP_009527.1|	95	0	7	2	0	0	0	0	0	-1.065	-1.7609	0.995742	0.873861	0.2932	LSM2	YBL026W	gi|6319445|ref|NP_009527.1|	95	0	7	2	0	0	-1.677	-1.345	1	0.868922	0.637355	LSM2	YBL026W	gi|6319445|ref|NP_009527.1|
YPR089W	YPR089W	gi|37362705|ref|NP_015414.2|	888	0	12	6	0	0	0	0	-0.652	-0.9862	1	0.707937	0.493004	YPR089W	YPR089W	gi|37362705|ref|NP_015414.2|	888	0	12	6	0	0	1	0	0	-1.63	-2.8261	0.504193	0.854128	0.115205	YPR089W	YPR089W	gi|37362705|ref|NP_015414.2|	888	0	12	6	0	0	-2.278	-1.85	1	0.920072	0.487431	YPR089W	YPR089W	gi|37362705|ref|NP_015414.2|
DOM34	YNL001W	gi|6324327|ref|NP_014397.1|	386	0	9	1	0	0	0	0	-0.191	-0.2735	1	0.611145	0.696813	DOM34	YNL001W	gi|6324327|ref|NP_014397.1|	386	0	9	1	0	0	0	0	0	-1.161	-1.9568	0.905936	0.876989	0.254054	DOM34	YNL001W	gi|6324327|ref|NP_014397.1|	386	0	9	1	0	0	-1.733	-1.4612	1	0.885694	0.605112	DOM34	YNL001W	gi|6324327|ref|NP_014397.1|
VPS45	YGL095C	gi|6321343|ref|NP_011420.1|	577	0	1	1	0	0	0	0	0.938	1.1951	1	0.280429	0.909859	VPS45	YGL095C	gi|6321343|ref|NP_011420.1|	577	0	1	1	0	0	0	0	0	-0.038	-0.0535	1	0.641757	0.618628	VPS45	YGL095C	gi|6321343|ref|NP_011420.1|	577	0	1	1	0	0	-0.662	-0.5051	1	0.649478	0.813324	VPS45	YGL095C	gi|6321343|ref|NP_011420.1|
PHB1	YGR132C	gi|6321571|ref|NP_011648.1|	287	0	8	2	0	0	0	0	-0.196	-0.2911	1	0.614572	0.691851	PHB1	YGR132C	gi|6321571|ref|NP_011648.1|	287	0	8	2	0	1	0	0	0	-1.166	-2.011	0.880493	0.87716	0.24435	PHB1	YGR132C	gi|6321571|ref|NP_011648.1|	287	0	8	2	0	0	-1.886	-1.5576	1	0.897422	0.576742	PHB1	YGR132C	gi|6321571|ref|NP_011648.1|
PRO2	YOR323C	gi|6324899|ref|NP_014968.1|	456	0	4	4	0	0	0	0	0.028	0.0393	1	0.549643	0.770985	PRO2	YOR323C	gi|6324899|ref|NP_014968.1|	456	0	4	4	0	0	1	0	0	-0.946	-1.5543	1	0.866156	0.335006	PRO2	YOR323C	gi|6324899|ref|NP_014968.1|	456	0	4	4	0	0	-1.582	-1.2272	1	0.848063	0.66911	PRO2	YOR323C	gi|6324899|ref|NP_014968.1|
CDC39	YCR093W	gi|10383811|ref|NP_010017.2|	2108	0	62	2	0	0	2	0	-1.574	-2.9169	0.28545	0.727874	0.068199	CDC39	YCR093W	gi|10383811|ref|NP_010017.2|	2108	0	62	2	0	0	0	0	1	-2.889	-5.4786	0.01222	0.720946	0.00146	CDC39	YCR093W	gi|10383811|ref|NP_010017.2|	2108	0	62	2	0	0	-3.471	-2.9469	0.507295	0.895327	0.175494	CDC39	YCR093W	gi|10383811|ref|NP_010017.2|
SPF1	YEL031W	gi|6320804|ref|NP_010883.1|	1215	0	2	0	1	0	0	0	0.773	0.9755	1	0.330971	0.89963	SPF1	YEL031W	gi|6320804|ref|NP_010883.1|	1215	0	2	0	1	0	0	0	0	-0.218	-0.3074	1	0.699936	0.58023	SPF1	YEL031W	gi|6320804|ref|NP_010883.1|	1215	0	2	0	1	1	-0.912	-0.6226	1	0.68868	0.796259	SPF1	YEL031W	gi|6320804|ref|NP_010883.1|
VPS5	YOR069W	gi|46562125|ref|NP_014712.2|	675	0	9	0	1	0	0	0	-0.096	-0.1387	1	0.586014	0.730257	VPS5	YOR069W	gi|46562125|ref|NP_014712.2|	675	0	9	0	1	0	0	0	0	-1.115	-1.831	0.964077	0.875454	0.278929	VPS5	YOR069W	gi|46562125|ref|NP_014712.2|	675	0	9	0	1	0	-1.686	-1.4038	1	0.877709	0.621422	VPS5	YOR069W	gi|46562125|ref|NP_014712.2|
PEX19	YDL065C	gi|93117371|ref|NP_010218.2|	342	0	1	0	1	1	2	0	1.371	1.7958	0.737491	0.159177	0.90934	PEX19	YDL065C	gi|93117371|ref|NP_010218.2|	342	0	1	0	1	0	0	0	2	0.299	0.4054	1	0.523969	0.672243	PEX19	YDL065C	gi|93117371|ref|NP_010218.2|	342	0	1	0	1	0	-0.56	-0.3875	1	0.60651	0.828653	PEX19	YDL065C	gi|93117371|ref|NP_010218.2|
RFS1	YBR052C	gi|6319526|ref|NP_009608.1|	210	0	1	18	0	0	0	0	-0.706	-1.0959	1	0.717702	0.458255	RFS1	YBR052C	gi|6319526|ref|NP_009608.1|	210	0	1	18	0	0	0	0	0	-1.679	-3.0868	0.399661	0.840353	0.085904	RFS1	YBR052C	gi|6319526|ref|NP_009608.1|	210	0	1	18	0	0	-2.268	-1.9107	1	0.922516	0.469403	RFS1	YBR052C	gi|6319526|ref|NP_009608.1|
PDR16	YNL231C	gi|6324098|ref|NP_014168.1|	351	0	41	5	0	0	0	0	-1.608	-2.5257	0.442084	0.738706	0.116878	PDR16	YNL231C	gi|6324098|ref|NP_014168.1|	351	0	41	5	0	0	0	0	0	-2.607	-4.9445	0.033102	0.740649	0.004546	PDR16	YNL231C	gi|6324098|ref|NP_014168.1|	351	0	41	5	0	0	-3.261	-2.6038	0.681946	0.914292	0.260143	PDR16	YNL231C	gi|6324098|ref|NP_014168.1|
APT1	YML022W	gi|6323619|ref|NP_013690.1|	187	0	2	1	0	0	0	0	0.749	0.9229	1	0.344693	0.895786	APT1	YML022W	gi|6323619|ref|NP_013690.1|	187	0	2	1	0	0	0	0	0	-0.289	-0.402	1	0.719162	0.565023	APT1	YML022W	gi|6323619|ref|NP_013690.1|	187	0	2	1	0	0	-0.879	-0.6502	1	0.69882	0.791272	APT1	YML022W	gi|6323619|ref|NP_013690.1|
ZUO1	YGR285C	gi|6321724|ref|NP_011801.1|	433	0	2	1	0	0	0	0	0.738	0.9627	1	0.33401	0.898819	ZUO1	YGR285C	gi|6321724|ref|NP_011801.1|	433	0	2	1	0	0	0	0	0	-0.247	-0.3531	1	0.709671	0.572713	ZUO1	YGR285C	gi|6321724|ref|NP_011801.1|	433	0	2	1	0	0	-0.813	-0.6064	1	0.684279	0.798344	ZUO1	YGR285C	gi|6321724|ref|NP_011801.1|
ENT3	YJR125C	gi|6322585|ref|NP_012659.1|	408	0	6	5	0	0	0	0	-0.249	-0.3685	1	0.627856	0.671581	ENT3	YJR125C	gi|6322585|ref|NP_012659.1|	408	0	6	5	0	0	0	0	1	-1.216	-2.0802	0.847774	0.876999	0.231035	ENT3	YJR125C	gi|6322585|ref|NP_012659.1|	408	0	6	5	0	0	-1.868	-1.4924	1	0.889666	0.596185	ENT3	YJR125C	gi|6322585|ref|NP_012659.1|
HER1	YOR227W	gi|6324801|ref|NP_014870.1|	1246	0	10	1	0	0	0	0	-0.239	-0.3285	1	0.6213	0.681799	HER1	YOR227W	gi|6324801|ref|NP_014870.1|	1246	0	10	1	0	0	1	0	0	-1.239	-1.9948	0.888118	0.877134	0.247245	HER1	YOR227W	gi|6324801|ref|NP_014870.1|	1246	0	10	1	0	0	-1.834	-1.4281	1	0.880875	0.615192	HER1	YOR227W	gi|6324801|ref|NP_014870.1|
GGA1	YDR358W	gi|6320565|ref|NP_010645.1|	557	0	1	1	0	0	0	0	1.032	1.18	1	0.283329	0.909436	GGA1	YDR358W	gi|6320565|ref|NP_010645.1|	557	0	1	1	0	0	0	1	0	0.009	0.0111	1	0.62562	0.627631	GGA1	YDR358W	gi|6320565|ref|NP_010645.1|	557	0	1	1	0	0	-0.662	-0.4751	1	0.63854	0.81753	GGA1	YDR358W	gi|6320565|ref|NP_010645.1|
END3	YNL084C	gi|6324245|ref|NP_014315.1|	349	0	54	4	0	0	4	0	-1.023	-2.3408	0.530275	0.742794	0.147059	END3	YNL084C	gi|6324245|ref|NP_014315.1|	349	0	54	4	0	0	0	0	0	-2.79	-5.2894	0.017646	0.727371	0.002213	END3	YNL084C	gi|6324245|ref|NP_014315.1|	349	0	54	4	0	0	-3.402	-2.8299	0.565141	0.902235	0.202151	END3	YNL084C	gi|6324245|ref|NP_014315.1|
USO1	YDL058W	gi|6320145|ref|NP_010225.1|	1790	0	5	2	0	0	0	1	0.091	0.1265	1	0.531775	0.788255	USO1	YDL058W	gi|6320145|ref|NP_010225.1|	1790	0	5	2	0	0	0	0	0	-0.876	-1.3856	1	0.855647	0.37128	USO1	YDL058W	gi|6320145|ref|NP_010225.1|	1790	0	5	2	0	0	-1.59	-1.2752	1	0.856989	0.656401	USO1	YDL058W	gi|6320145|ref|NP_010225.1|
ZEO1	YOL109W	gi|6324463|ref|NP_014532.1|	113	0	2	3	0	0	0	0	0.397	0.5328	1	0.437276	0.856807	ZEO1	YOL109W	gi|6324463|ref|NP_014532.1|	113	0	2	3	0	0	0	0	0	-0.556	-0.8237	1	0.794073	0.486965	ZEO1	YOL109W	gi|6324463|ref|NP_014532.1|	113	0	2	3	0	0	-1.164	-0.946	1	0.784404	0.736078	ZEO1	YOL109W	gi|6324463|ref|NP_014532.1|
MPM1	YJL066C	gi|6322395|ref|NP_012469.1|	252	0	1	0	1	0	0	0	1.045	1.3219	0.994094	0.252009	0.912959	MPM1	YJL066C	gi|6322395|ref|NP_012469.1|	252	0	1	0	1	0	0	0	0	0.072	0.0966	1	0.605277	0.638134	MPM1	YJL066C	gi|6322395|ref|NP_012469.1|	252	0	1	0	1	1	-0.661	-0.4706	1	0.636966	0.818117	MPM1	YJL066C	gi|6322395|ref|NP_012469.1|
SAC3	YDR159W	gi|6320363|ref|NP_010443.1|	1301	0	1	0	1	0	0	0	0.973	1.1709	1	0.286245	0.90899	SAC3	YDR159W	gi|6320363|ref|NP_010443.1|	1301	0	1	0	1	0	0	0	0	-0.013	-0.017	1	0.633115	0.623528	SAC3	YDR159W	gi|6320363|ref|NP_010443.1|	1301	0	1	0	1	0	-0.611	-0.4572	1	0.632224	0.81986	SAC3	YDR159W	gi|6320363|ref|NP_010443.1|
STE11	YLR362W	gi|6323394|ref|NP_013466.1|	717	0	1	0	1	0	0	0	0.942	1.2226	1	0.274656	0.910641	STE11	YLR362W	gi|6323394|ref|NP_013466.1|	717	0	1	0	1	0	0	0	0	-0.039	-0.0569	1	0.642983	0.617919	STE11	YLR362W	gi|6323394|ref|NP_013466.1|	717	0	1	0	1	0	-0.713	-0.5423	1	0.661786	0.808317	STE11	YLR362W	gi|6323394|ref|NP_013466.1|
COG3	YER157W	gi|6321005|ref|NP_011084.1|	801	0	5	0	1	0	0	0	0.161	0.213	1	0.511931	0.805625	COG3	YER157W	gi|6321005|ref|NP_011084.1|	801	0	5	0	1	0	0	1	0	-0.784	-1.2139	1	0.841705	0.406628	COG3	YER157W	gi|6321005|ref|NP_011084.1|	801	0	5	0	1	0	-1.558	-1.0613	1	0.812665	0.710381	COG3	YER157W	gi|6321005|ref|NP_011084.1|
CDC34	YDR054C	gi|6320259|ref|NP_010339.1|	295	1	0	3	0	0	0	0	0.6	0.795	1	0.375478	0.885429	CDC34	YDR054C	gi|6320259|ref|NP_010339.1|	295	1	0	3	0	0	0	0	0	-0.4	-0.6023	1	0.758201	0.528885	CDC34	YDR054C	gi|6320259|ref|NP_010339.1|	295	1	0	3	0	0	-0.917	-0.7227	1	0.721278	0.779246	CDC34	YDR054C	gi|6320259|ref|NP_010339.1|
COQ8	YGL119W	gi|6321319|ref|NP_011396.1|	501	0	3	1	0	0	0	0	0.614	0.861	1	0.358504	0.891442	COQ8	YGL119W	gi|6321319|ref|NP_011396.1|	501	0	3	1	0	0	0	0	0	-0.388	-0.5806	1	0.753612	0.533566	COQ8	YGL119W	gi|6321319|ref|NP_011396.1|	501	0	3	1	0	0	-1.008	-0.7982	1	0.743982	0.765513	COQ8	YGL119W	gi|6321319|ref|NP_011396.1|
PST2	YDR032C	gi|6320235|ref|NP_010315.1|	198	0	2	21	0	0	0	0	-0.905	-1.3203	1	0.732259	0.391722	PST2	YDR032C	gi|6320235|ref|NP_010315.1|	198	0	2	21	0	0	0	0	0	-1.894	-3.2615	0.336787	0.830128	0.069132	PST2	YDR032C	gi|6320235|ref|NP_010315.1|	198	0	2	21	0	0	-2.445	-1.8952	1	0.922006	0.47357	PST2	YDR032C	gi|6320235|ref|NP_010315.1|
FUR1	YHR128W	gi|37362660|ref|NP_011996.2|	216	0	6	1	0	0	0	0	0.196	0.2773	1	0.49742	0.81723	FUR1	YHR128W	gi|37362660|ref|NP_011996.2|	216	0	6	1	0	0	0	0	0	-0.78	-1.2556	1	0.845433	0.398072	FUR1	YHR128W	gi|37362660|ref|NP_011996.2|	216	0	6	1	0	0	-1.414	-1.1121	1	0.824606	0.697809	FUR1	YHR128W	gi|37362660|ref|NP_011996.2|
DAS2	YDR020C	gi|6320223|ref|NP_010303.1|	232	0	6	1	0	0	0	0	0.154	0.2252	1	0.50905	0.808	DAS2	YDR020C	gi|6320223|ref|NP_010303.1|	232	0	6	1	0	0	0	0	0	-0.846	-1.3608	1	0.854156	0.375568	DAS2	YDR020C	gi|6320223|ref|NP_010303.1|	232	0	6	1	0	0	-1.413	-1.1001	1	0.821687	0.700993	DAS2	YDR020C	gi|6320223|ref|NP_010303.1|
ABP1	YCR088W	gi|6319931|ref|NP_010012.1|	592	0	7	3	0	0	0	0	-0.237	-0.3269	1	0.6213	0.681799	ABP1	YCR088W	gi|6319931|ref|NP_010012.1|	592	0	7	3	0	0	0	0	0	-1.227	-1.9719	0.898867	0.877066	0.251127	ABP1	YCR088W	gi|6319931|ref|NP_010012.1|	592	0	7	3	0	0	-2	-1.3902	1	0.875753	0.625134	ABP1	YCR088W	gi|6319931|ref|NP_010012.1|
RPN6	YDL097C	gi|6320106|ref|NP_010186.1|	434	0	3	2	0	0	0	0	0.353	0.4924	1	0.447988	0.850677	RPN6	YDL097C	gi|6320106|ref|NP_010186.1|	434	0	3	2	0	0	0	0	0	-0.629	-0.9627	1	0.813218	0.459377	RPN6	YDL097C	gi|6320106|ref|NP_010186.1|	434	0	3	2	0	0	-1.35	-1.0307	1	0.806431	0.716501	RPN6	YDL097C	gi|6320106|ref|NP_010186.1|
YMR315W	YMR315W	gi|6323975|ref|NP_014046.1|	349	0	5	1	0	0	0	0	0.295	0.4044	1	0.467699	0.838397	YMR315W	YMR315W	gi|6323975|ref|NP_014046.1|	349	0	5	1	0	0	0	0	0	-0.682	-1.0786	1	0.827442	0.435314	YMR315W	YMR315W	gi|6323975|ref|NP_014046.1|	349	0	5	1	0	0	-1.263	-0.9748	1	0.79233	0.729372	YMR315W	YMR315W	gi|6323975|ref|NP_014046.1|
RCN2	YOR220W	gi|6324794|ref|NP_014863.1|	265	0	7	3	0	0	0	0	-0.195	-0.2977	1	0.615705	0.690187	RCN2	YOR220W	gi|6324794|ref|NP_014863.1|	265	0	7	3	0	0	0	0	0	-1.17	-2.0253	0.873751	0.877164	0.24147	RCN2	YOR220W	gi|6324794|ref|NP_014863.1|	265	0	7	3	0	0	-1.81	-1.4579	1	0.885108	0.606379	RCN2	YOR220W	gi|6324794|ref|NP_014863.1|
COG7	YGL005C	gi|6321433|ref|NP_011510.1|	279	0	2	3	0	0	0	0	0.431	0.6135	1	0.418805	0.866531	COG7	YGL005C	gi|6321433|ref|NP_011510.1|	279	0	2	3	0	0	0	0	0	-0.573	-0.9426	1	0.811221	0.462482	COG7	YGL005C	gi|6321433|ref|NP_011510.1|	279	0	2	3	0	0	-1.164	-0.9814	1	0.793444	0.728401	COG7	YGL005C	gi|6321433|ref|NP_011510.1|
GUA1	YMR217W	gi|6323873|ref|NP_013944.1|	525	0	2	3	0	0	0	0	0.36	0.4916	1	0.447988	0.850677	GUA1	YMR217W	gi|6323873|ref|NP_013944.1|	525	0	2	3	0	0	0	0	0	-0.571	-0.8692	1	0.800748	0.477861	GUA1	YMR217W	gi|6323873|ref|NP_013944.1|	525	0	2	3	0	0	-1.252	-0.9919	1	0.796755	0.725469	GUA1	YMR217W	gi|6323873|ref|NP_013944.1|
KIN2	YLR096W	gi|6323125|ref|NP_013197.1|	1147	0	1	1	0	0	0	0	0.857	1.1679	1	0.286242	0.908991	KIN2	YLR096W	gi|6323125|ref|NP_013197.1|	1147	0	1	1	0	0	0	0	0	-0.154	-0.2303	1	0.683185	0.59236	KIN2	YLR096W	gi|6323125|ref|NP_013197.1|	1147	0	1	1	0	0	-0.662	-0.5854	1	0.676869	0.801753	KIN2	YLR096W	gi|6323125|ref|NP_013197.1|
IML2	YJL082W	gi|6322379|ref|NP_012453.1|	731	0	5	4	0	0	0	0	-0.109	-0.1566	1	0.589723	0.725623	IML2	YJL082W	gi|6322379|ref|NP_012453.1|	731	0	5	4	0	0	0	1	0	-1.108	-1.8727	0.944972	0.876124	0.270877	IML2	YJL082W	gi|6322379|ref|NP_012453.1|	731	0	5	4	0	0	-1.803	-1.4421	1	0.883321	0.61017	IML2	YJL082W	gi|6322379|ref|NP_012453.1|
SAP155	YFR040W	gi|37362647|ref|NP_116698.2|	1002	0	2	1	0	0	0	0	0.739	0.9317	1	0.341633	0.896684	SAP155	YFR040W	gi|37362647|ref|NP_116698.2|	1002	0	2	1	0	0	0	0	0	-0.279	-0.3878	1	0.717074	0.566746	SAP155	YFR040W	gi|37362647|ref|NP_116698.2|	1002	0	2	1	0	0	-0.962	-0.7185	1	0.719904	0.780024	SAP155	YFR040W	gi|37362647|ref|NP_116698.2|
SKI3	YPR189W	gi|6325447|ref|NP_015515.1|	1432	0	1	0	1	0	0	0	0.924	1.0717	1	0.308383	0.904955	SKI3	YPR189W	gi|6325447|ref|NP_015515.1|	1432	0	1	0	1	0	0	0	0	-0.05	-0.064	1	0.644206	0.617207	SKI3	YPR189W	gi|6325447|ref|NP_015515.1|	1432	0	1	0	1	0	-0.748	-0.4863	1	0.643247	0.815747	SKI3	YPR189W	gi|6325447|ref|NP_015515.1|
SCD5	YOR329C	gi|6324905|ref|NP_014974.1|	872	0	1	0	1	0	0	0	1.021	1.1381	1	0.293568	0.907784	SCD5	YOR329C	gi|6324905|ref|NP_014974.1|	872	0	1	0	1	0	0	0	0	0.03	0.037	1	0.619318	0.630982	SCD5	YOR329C	gi|6324905|ref|NP_014974.1|	872	0	1	0	1	0	-0.642	-0.4652	1	0.635388	0.818701	SCD5	YOR329C	gi|6324905|ref|NP_014974.1|
GLK1	YCL040W	gi|6319809|ref|NP_009890.1|	500	0	1	0	1	0	0	0	0.933	1.1684	1	0.286243	0.908991	GLK1	YCL040W	gi|6319809|ref|NP_009890.1|	500	0	1	0	1	0	1	0	0	-0.029	-0.0393	1	0.638066	0.620743	GLK1	YCL040W	gi|6319809|ref|NP_009890.1|	500	0	1	0	1	0	-0.796	-0.5365	1	0.660259	0.808954	GLK1	YCL040W	gi|6319809|ref|NP_009890.1|
MFA2	YNL145W	gi|6324184|ref|NP_014254.1|	38	0	2	0	1	0	0	0	0.774	1.0418	1	0.31587	0.903326	MFA2	YNL145W	gi|6324184|ref|NP_014254.1|	38	0	2	0	1	0	0	0	0	-0.258	-0.3838	1	0.716026	0.567605	MFA2	YNL145W	gi|6324184|ref|NP_014254.1|	38	0	2	0	1	0	-0.817	-0.6784	1	0.707361	0.786865	MFA2	YNL145W	gi|6324184|ref|NP_014254.1|
YDR090C	YDR090C	gi|6320295|ref|NP_010375.1|	310	1	0	0	3	0	0	0	0.532	0.7346	1	0.389406	0.879926	YDR090C	YDR090C	gi|6320295|ref|NP_010375.1|	310	1	0	0	3	0	0	0	0	-0.458	-0.7216	1	0.7782	0.506811	YDR090C	YDR090C	gi|6320295|ref|NP_010375.1|	310	1	0	0	3	0	-1.133	-0.8674	1	0.7642	0.751695	YDR090C	YDR090C	gi|6320295|ref|NP_010375.1|
UBC1	YDR177W	gi|6320382|ref|NP_010462.1|	215	0	6	2	0	0	0	0	0.046	0.0671	1	0.544206	0.776414	UBC1	YDR177W	gi|6320382|ref|NP_010462.1|	215	0	6	2	0	0	0	0	0	-0.967	-1.587	1	0.867624	0.328657	UBC1	YDR177W	gi|6320382|ref|NP_010462.1|	215	0	6	2	0	0	-1.503	-1.2638	1	0.854614	0.659899	UBC1	YDR177W	gi|6320382|ref|NP_010462.1|
SNX3	YOR357C	gi|6324933|ref|NP_015002.1|	162	0	2	1	0	0	0	0	0.735	0.9127	1	0.346222	0.89533	SNX3	YOR357C	gi|6324933|ref|NP_015002.1|	162	0	2	1	0	0	0	0	0	-0.222	-0.3071	1	0.699936	0.58023	SNX3	YOR357C	gi|6324933|ref|NP_015002.1|	162	0	2	1	0	0	-0.904	-0.6654	1	0.703108	0.789084	SNX3	YOR357C	gi|6324933|ref|NP_015002.1|
RSC2	YLR357W	gi|6323389|ref|NP_013461.1|	889	0	8	3	0	0	0	0	-0.265	-0.3962	1	0.63213	0.664681	RSC2	YLR357W	gi|6323389|ref|NP_013461.1|	889	0	8	3	0	0	0	0	0	-1.255	-2.097	0.839802	0.876907	0.228223	RSC2	YLR357W	gi|6323389|ref|NP_013461.1|	889	0	8	3	0	0	-1.811	-1.5167	1	0.892366	0.589749	RSC2	YLR357W	gi|6323389|ref|NP_013461.1|
CAF40	YNL288W	gi|6324041|ref|NP_014111.1|	373	0	1	1	0	0	0	0	0.96	1.0707	1	0.309879	0.904639	CAF40	YNL288W	gi|6324041|ref|NP_014111.1|	373	0	1	1	0	0	0	0	0	0.006	0.0069	1	0.626875	0.626953	CAF40	YNL288W	gi|6324041|ref|NP_014111.1|	373	0	1	1	0	0	-0.695	-0.4751	1	0.63854	0.81753	CAF40	YNL288W	gi|6324041|ref|NP_014111.1|
RPN10	YHR200W	gi|6321994|ref|NP_012070.1|	268	0	1	1	0	0	0	0	0.969	1.3387	0.985157	0.249236	0.913158	RPN10	YHR200W	gi|6321994|ref|NP_012070.1|	268	0	1	1	0	0	0	0	0	-0.027	-0.0384	1	0.638067	0.620743	RPN10	YHR200W	gi|6321994|ref|NP_012070.1|	268	0	1	1	0	0	-0.687	-0.5318	1	0.658729	0.809588	RPN10	YHR200W	gi|6321994|ref|NP_012070.1|
LYS4	YDR234W	gi|6320440|ref|NP_010520.1|	693	0	1	1	0	0	0	0	1.052	1.304	1	0.256198	0.912621	LYS4	YDR234W	gi|6320440|ref|NP_010520.1|	693	0	1	1	0	0	0	0	0	0.039	0.0516	1	0.615511	0.632963	LYS4	YDR234W	gi|6320440|ref|NP_010520.1|	693	0	1	1	0	0	-0.505	-0.4015	1	0.611382	0.827068	LYS4	YDR234W	gi|6320440|ref|NP_010520.1|
YCP4	YCR004C	gi|6319849|ref|NP_009930.1|	247	0	1	1	0	0	0	0	1.048	1.3352	0.987021	0.249233	0.91316	YCP4	YCR004C	gi|6319849|ref|NP_009930.1|	247	0	1	1	0	0	0	0	0	0.017	0.0244	1	0.623106	0.628979	YCP4	YCR004C	gi|6319849|ref|NP_009930.1|	247	0	1	1	0	0	-0.621	-0.5024	1	0.647924	0.813935	YCP4	YCR004C	gi|6319849|ref|NP_009930.1|
APT1	YLR118C	gi|6323147|ref|NP_013219.1|	227	0	1	0	1	0	0	0	0.989	1.2004	1	0.27898	0.910063	APT1	YLR118C	gi|6323147|ref|NP_013219.1|	227	0	1	0	1	0	0	0	0	0.003	0.0047	1	0.628128	0.626273	APT1	YLR118C	gi|6323147|ref|NP_013219.1|	227	0	1	0	1	0	-0.634	-0.4794	1	0.640112	0.816939	APT1	YLR118C	gi|6323147|ref|NP_013219.1|
YNL035C	YNL035C	gi|6324293|ref|NP_014363.1|	389	0	1	0	1	0	0	0	1.05	1.3387	0.985157	0.249236	0.913158	YNL035C	YNL035C	gi|6324293|ref|NP_014363.1|	389	0	1	0	1	0	0	0	0	0.055	0.0759	1	0.61041	0.635568	YNL035C	YNL035C	gi|6324293|ref|NP_014363.1|	389	0	1	0	1	0	-0.467	-0.3928	1	0.608136	0.828128	YNL035C	YNL035C	gi|6324293|ref|NP_014363.1|
CBR1	YIL043C	gi|86558908|ref|NP_012221.2|	284	0	3	0	1	0	0	0	0.59	0.7773	1	0.378569	0.884254	CBR1	YIL043C	gi|86558908|ref|NP_012221.2|	284	0	3	0	1	0	0	0	0	-0.392	-0.5784	1	0.753612	0.533566	CBR1	YIL043C	gi|86558908|ref|NP_012221.2|	284	0	3	0	1	0	-0.975	-0.7873	1	0.741375	0.76718	CBR1	YIL043C	gi|86558908|ref|NP_012221.2|
FUM1	YPL262W	gi|6324993|ref|NP_015061.1|	488	0	5	0	1	0	0	0	0.267	0.3553	1	0.479688	0.83026	FUM1	YPL262W	gi|6324993|ref|NP_015061.1|	488	0	5	0	1	0	0	0	0	-0.706	-1.1546	1	0.835688	0.419421	FUM1	YPL262W	gi|6324993|ref|NP_015061.1|	488	0	5	0	1	0	-1.309	-0.968	1	0.790089	0.731304	FUM1	YPL262W	gi|6324993|ref|NP_015061.1|
TGL1	YKL140W	gi|6322709|ref|NP_012782.1|	548	0	1	0	1	0	0	0	0.963	1.2644	1	0.264655	0.911814	TGL1	YKL140W	gi|6322709|ref|NP_012782.1|	548	0	1	0	1	0	0	0	0	-0.019	-0.0273	1	0.635595	0.62214	TGL1	YKL140W	gi|6322709|ref|NP_012782.1|	548	0	1	0	1	0	-0.668	-0.5368	1	0.660259	0.808954	TGL1	YKL140W	gi|6322709|ref|NP_012782.1|
RAD53	YPL153C	gi|6325104|ref|NP_015172.1|	821	0	1	0	1	0	0	0	1.125	1.3975	0.953669	0.236904	0.913829	RAD53	YPL153C	gi|6325104|ref|NP_015172.1|	821	0	1	0	1	0	0	0	0	0.103	0.1436	1	0.592316	0.644372	RAD53	YPL153C	gi|6325104|ref|NP_015172.1|	821	0	1	0	1	0	-0.447	-0.3464	1	0.59176	0.833234	RAD53	YPL153C	gi|6325104|ref|NP_015172.1|
[truncated: 45 more columns]

## Sheet: Subset_for_TDA
Supplemental Table 2C. Proteins with a QSPEC Log2(FoldChange) lesser or equal to -2 in at least one deletion analysis used as input for Topological Data Analysis
Gene	Locus_Tag	Protein	LogFoldChange_INO80_IES2	LogFoldChange_INO80_APR5	LogFoldChange_INO80_NHP10	LogFoldChange_INO80_IES5	LogFoldChange_INO80_IES4	LogFoldChange_INO80_ARP8	Change#	Zstatistic_INO80_IES2	Zstatistic_INO80_ARP5	Zstatistic_INO80_NHP10	Zstatistic_INO80_IES5	Zstatistic_INO80_IES4	Zstatistic_INO80_ARP8
CYS4	YGR155W	gi|6321594|ref|NP_011671.1|	-2.219	-3.535	-4.74	-4.528	-2.398	-2.509	6	-5.6668	-9.316	-3.6097	-3.4942	-12.0493	-13.5962
SWI3	YJL176C	gi|6322286|ref|NP_012359.1|	-2.125	-3.106	-2.752	-3.541	-2.081	-2.381	6	-3.4837	-5.9409	-3.6666	-2.8831	-7.4963	-8.5749
YNL208W	YNL208W	gi|42742305|ref|NP_014191.2|	-1.481	-2.247	-2.993	-2.781	-2.637	-3.104	5	-2.3953	-4.6451	-2.7117	-2.5087	-5.3235	-5.5864
PEP4	YPL154C	gi|6325103|ref|NP_015171.1|	-1.636	-2.622	-3.33	-2.087	-3.021	-2.992	5	-2.4022	-4.6642	-2.418	-2.4722	-5.3942	-6.0764
GGA2	YHR108W	gi|6321900|ref|NP_011976.1|	-1.043	-2.016	-2.626	-2.409	-2.169	-2.393	5	-1.6109	-3.5312	-2.2222	-2.0275	-4.1341	-4.6016
ATP2	YJR121W	gi|6322581|ref|NP_012655.1|	-2.525	-1.179	-3.327	-3.31	-2.526	-2.422	5	-8.8826	-12.4109	-8.3554	-7.3743	-19.9176	-21.334
PAN1	YIR006C	gi|6322196|ref|NP_012271.1|	-0.684	-2.251	-3.903	-3.691	-3.279	-3.959	5	-2.4505	-7.1115	-3.3773	-3.1467	-8.0236	-7.9317
YHB1	YGR234W	gi|6321673|ref|NP_011750.1|	-1.446	-2.51	-3.287	-3.082	-3.157	-2.211	5	-2.7157	-5.1139	-2.8993	-2.7458	-5.7845	-6.6538
DNM1	YLL001W	gi|6323028|ref|NP_013100.1|	-1.894	-2.631	-2.569	-3.28	-2.835	-2.756	5	-3.2148	-5.6663	-3.5162	-2.7209	-6.3595	-7.5126
SUB2	YDL084W	gi|6320119|ref|NP_010199.1|	-1.056	-2.37	-3.313	-3.099	-2.271	-2.075	5	-2.2493	-5.0108	-2.6162	-2.4541	-6.0206	-6.8872
PHO81	YGR233C	gi|6321672|ref|NP_011749.1|	-1.36	-2.351	-2.891	-2.692	-2.155	-2.117	5	-2.005	-4.0706	-2.3495	-2.1956	-4.9968	-5.5611
CDC39	YCR093W	gi|10383811|ref|NP_010017.2|	-1.574	-2.889	-3.471	-3.23	-3.294	-3.531	5	-2.9169	-5.4786	-2.9469	-2.8037	-6.1018	-6.6305
PDR16	YNL231C	gi|6324098|ref|NP_014168.1|	-1.608	-2.607	-3.261	-3.044	-2.552	-3.232	5	-2.5257	-4.9445	-2.6038	-2.4305	-5.6877	-6.2228
END3	YNL084C	gi|6324245|ref|NP_014315.1|	-1.023	-2.79	-3.402	-3.173	-3.185	-3.407	5	-2.3408	-5.2894	-2.8299	-2.653	-5.9963	-6.4494
PGK1	YCR012W	gi|10383781|ref|NP_009938.2|	-2.537	-2.606	-0.734	-0.423	-2.621	-3.044	4	-5.8045	-10.8686	-4.2308	-2.5404	-12.931	-13.4117
CMD1	YBR109C	gi|6319585|ref|NP_009667.1|	-1.356	-0.707	-3.19	-3.012	-2.209	-2.252	4	-2.4824	-2.8845	-3.0168	-2.8154	-5.9501	-6.7268
ENO2	YHR174W	gi|6321968|ref|NP_012044.1|	-3.464	-2.818	-0.316	-0.94	-3.087	-2.655	4	-7.7956	-17.7698	-3.3832	-7.143	-20.2643	-23.5434
POR1	YNL055C	gi|6324273|ref|NP_014343.1|	-1.459	-2.199	-3.046	-2.833	-2.845	-1.289	4	-2.2454	-4.2451	-2.507	-2.3182	-5.2383	-4.8086
SHM2	YLR058C	gi|6323087|ref|NP_013159.1|	-1.075	-2.625	-3.051	-2.823	-2.69	-1.995	4	-3.3298	-7.3585	-3.9008	-3.7243	-8.4856	-9.8345
KAP123	YER110C	gi|6320956|ref|NP_011035.1|	-1.06	-2.667	-2.513	-2.664	-1.878	-2.473	4	-4.9473	-10.8496	-6.4957	-5.5863	-12.9978	-14.693
VPS1	YKR001C	gi|6322853|ref|NP_012926.1|	-2.433	-3.501	-3.418	-3.2	-1.782	-1.271	4	-4.6668	-7.6218	-4.3232	-3.933	-10.175	-9.1631
YSC84	YHR016C	gi|6321804|ref|NP_011880.1|	-1.353	-2.349	-2.92	-2.704	-1.968	-2.367	4	-2.1027	-4.2886	-2.483	-2.2673	-5.0142	-5.7484
PSE1	YMR308C	gi|6323968|ref|NP_014039.1|	-1.741	-3.066	-3.973	-3.751	-2.151	-1.196	4	-3.3009	-5.9645	-3.2124	-3.051	-8.0451	-6.9736
NSP1	YJL041W	gi|6322420|ref|NP_012494.1|	-0.516	-1.396	-4.731	-4.518	-2.523	-4.289	4	-2.6634	-8.3853	-3.1321	-3.0068	-11.0879	-9.0168
ACC1	YNR016C	gi|6324343|ref|NP_014413.1|	-1.25	-1.668	-3.318	-3.088	-2.507	-2.952	4	-2.169	-4.2618	-2.2142	-2.0263	-5.3589	-5.431
VMA5	YKL080W	gi|6322770|ref|NP_012843.1|	-2.041	-3.022	-3.573	-3.382	-1.93	-1.337	4	-3.3604	-5.7562	-2.9794	-2.7571	-7.1771	-6.513
GET4	YOR164C	gi|6324738|ref|NP_014807.1|	-1.977	-2.711	-3.682	-3.468	-2.734	-1.607	4	-3.1295	-5.4197	-2.7011	-2.5175	-6.6876	-6.7797
RNA1	YMR235C	gi|6323891|ref|NP_013962.1|	-1.368	-2.109	-3.048	-1.79	-2.742	-2.403	4	-2.2756	-4.4021	-2.5105	-2.3388	-5.2333	-5.7879
SDS24	YBR214W	gi|6319691|ref|NP_009773.1|	-1.665	-2.656	-1.823	-3.086	-2.188	-2.852	4	-2.6266	-4.8364	-2.9081	-2.4127	-5.8738	-6.2824
GPD1	YDL022W	gi|6320181|ref|NP_010262.1|	-1.203	-2.173	-2.913	-2.706	-1.617	-2.815	4	-1.9259	-3.9108	-1.944	-1.8451	-4.6022	-5.1558
YKR018C	YKR018C	gi|6322870|ref|NP_012943.1|	-0.673	-1.634	-2.234	-2.001	-2.052	-2.268	4	-0.9822	-2.7995	-1.7585	-1.6199	-3.5947	-3.9467
RFS1	YBR052C	gi|6319526|ref|NP_009608.1|	-0.706	-1.679	-2.268	-2.038	-2.093	-2.312	4	-1.0959	-3.0868	-1.9107	-1.758	-3.8545	-4.3243
PST2	YDR032C	gi|6320235|ref|NP_010315.1|	-0.905	-1.894	-2.445	-2.253	-2.076	-2.531	4	-1.3203	-3.2615	-1.8952	-1.7421	-3.8558	-4.3862
TRX2	YGR209C	gi|6321648|ref|NP_011725.1|	-0.698	-2.035	-2.97	-2.749	-1.18	-0.9	3	-1.3666	-3.9736	-2.1853	-2.04	-3.7867	-3.5513
TDH1	YJL052W	gi|6322409|ref|NP_012483.1|	-0.821	-1.876	-2.513	-1.724	-2.194	-4.001	3	-2.7572	-7.025	-4.2571	-3.7741	-8.5942	-7.5869
TRX1	YLR043C	gi|6323072|ref|NP_013144.1|	-0.613	-1.58	-2.244	-2.009	-1.543	-2.124	3	-0.9018	-2.7455	-1.7964	-1.6287	-3.3102	-3.8657
MNP1	YGL068W	gi|6321369|ref|NP_011447.1|	-1.187	0.118	-2.725	-2.496	-2.145	-0.211	3	-1.6656	0.4777	-2.2068	-2.0123	-4.7041	-0.9177
NUP57	YGR119C	gi|6321557|ref|NP_011634.1|	-0.719	-1.437	-2.743	-2.539	-2.452	-1.922	3	-1.2554	-3.3116	-2.0354	-1.8401	-4.3921	-4.6561
HSC82	YMR186W	gi|6323840|ref|NP_013911.1|	-0.938	-2.197	-2.037	-2.708	-1.456	-1.815	3	-5.0227	-11.8112	-7.1044	-6.0734	-12.768	-15.3139
HSP104	YLL026W	gi|6323002|ref|NP_013074.1|	-1.918	-2.892	-3.36	-2.327	-1.523	-1.238	3	-3.0651	-5.3374	-3.1258	-3.0291	-6.2049	-6.149
PSA1	YDL055C	gi|6320148|ref|NP_010228.1|	-0.522	-1.944	-5.086	-4.098	-2.597	-1.359	3	-4.0062	-14.5462	-4.926	-5.5513	-17.0956	-16.0898
TIF1	YKR059W	gi|6322912|ref|NP_012985.1|	-1.996	-2.405	-2.609	-2.879	-1.658	-1.534	3	-8.187	-14.4057	-8.2737	-7.3493	-16.4716	-17.8281
TRP5	YGL026C	gi|6321412|ref|NP_011489.1|	-1.649	-2.611	-3.774	-4.5	-1.637	-1.57	3	-5.4186	-10.3195	-4.8112	-3.7724	-11.2326	-12.2859
OLA1	YBR025C	gi|6319499|ref|NP_009581.1|	-1.09	-2.399	-2.646	-3.83	-0.955	-0.258	3	-3.6042	-7.8057	-4.5766	-3.489	-6.7304	-2.2431
ATP1	YBL099W	gi|6319370|ref|NP_009453.1|	-1.245	-1.677	-4.456	-5.171	-1.885	-3.534	3	-6.9743	-14.2844	-5.7521	-4.4963	-16.9045	-16.8901
DED1	YOR204W	gi|6324778|ref|NP_014847.1|	-1.118	-2.158	-2.201	-2.73	-1.199	-0.843	3	-9.3864	-20.9944	-12.0094	-10.1917	-19.9885	-16.9378
RVS167	YDR388W	gi|6320596|ref|NP_010676.1|	-0.834	-3.266	-2.559	-4.058	-1.236	-1.265	3	-3.1574	-7.8078	-5.0015	-3.5387	-7.9071	-8.7966
TIF4631	YGR162W	gi|6321601|ref|NP_011678.1|	-1.421	-2.311	-2.02	-3.596	-1.114	-0.511	3	-3.3739	-6.7097	-3.6738	-2.8608	-6.0289	-3.3982
ARF1	YDL192W	gi|6320009|ref|NP_010089.1|	-1.902	-2.366	-3.494	-3.294	-1.325	-1.459	3	-3.1251	-5.7529	-3.083	-2.9098	-5.878	-6.7498
SEC18	YBR080C	gi|6319554|ref|NP_009636.1|	-1.42	-2.291	-3.25	-3.043	-1.298	-1.073	3	-2.6374	-5.1152	-2.8005	-2.5625	-5.1299	-5.0444
GET3	YDL100C	gi|6320103|ref|NP_010183.1|	-1.161	-2.152	-2.803	-2.59	-1.946	-0.984	3	-1.9009	-3.9911	-2.2044	-2.032	-4.567	-3.4951
DBP5	YOR046C	gi|6324620|ref|NP_014689.1|	-1.058	-2.619	-3.337	-2.666	-0.955	-1.15	3	-3.7026	-8.325	-3.8755	-4.0157	-7.127	-9.2297
YKT6	YKL196C	gi|6322652|ref|NP_012725.1|	-0.429	-3.154	-2.37	-2.738	-0.921	-1.084	3	-2.195	-7.9583	-4.8583	-4.1525	-7.4384	-8.5808
RVS161	YCR009C	gi|6319854|ref|NP_009935.1|	-2.045	-2.596	-3.924	-1.999	-1.037	-0.733	3	-3.7141	-6.6766	-3.2253	-3.7779	-6.0911	-5.2267
CSR1	YLR380W	gi|6323412|ref|NP_013484.1|	-1.102	-2.083	-2.745	-2.539	-1.325	-0.891	3	-1.6079	-3.6634	-1.9481	-1.7837	-3.9412	-3.2252
SYP1	YCR030C	gi|10383792|ref|NP_009959.2|	-1.102	-2.089	-2.708	-2.504	-1.485	-0.358	3	-1.6923	-3.8184	-2.1744	-2.0048	-4.0702	-1.4568
PRE8	YML092C	gi|6323547|ref|NP_013618.1|	-0.724	-2.26	-2.961	-2.778	-1.6	-1.655	3	-1.4107	-4.168	-2.2391	-2.007	-4.3524	-5.0388
VMA13	YPR036W	gi|6325293|ref|NP_015361.1|	-1.807	-2.168	-1.988	-3.316	-2.089	-1.873	3	-2.7811	-5.3512	-3.1316	-2.6148	-6.2175	-6.5308
PSP2	YML017W	gi|41629688|ref|NP_013695.2|	-1.101	-2.076	-2.627	-2.399	-1.462	-0.647	3	-1.7748	-3.8319	-2.3037	-2.1081	-4.1176	-2.5306
GCN1	YGL195W	gi|6321243|ref|NP_011320.1|	-1.737	-2.483	-3.273	-3.075	-1.971	-1.195	3	-2.7288	-5.1223	-2.7895	-2.6232	-6.0603	-5.5468
HSP42	YDR171W	gi|6320376|ref|NP_010456.1|	0.145	-0.579	-2.451	-2.225	-1.91	-2.4	3	0.3137	-1.5626	-1.8817	-1.6801	-3.6709	-4.1875
SNF12	YNR023W	gi|6324350|ref|NP_014420.1|	-0.721	-1.698	-2.279	-2.075	-2.072	-1.063	3	-1.0803	-3.0046	-1.9395	-1.7932	-3.6228	-3.0175
HOG1	YLR113W	gi|6323142|ref|NP_013214.1|	-1.404	-2.401	-3.002	-2.774	-0.906	-0.986	3	-2.2971	-4.5607	-2.5665	-2.3661	-3.78	-4.2867
SEC7	YDR170C	gi|6320374|ref|NP_010454.1|	-0.962	-1.957	-1.59	-2.288	-2.099	-2.141	3	-1.4154	-3.3288	-1.8436	-1.9714	-4.1531	-4.3709
GLT1	YDL171C	gi|6320030|ref|NP_010110.1|	1.166	-1.352	-2.658	-2.431	-2.046	-1.348	3	4.2628	-3.4702	-2.4148	-2.1764	-4.7524	-4.2742
NUP2	YLR335W	gi|6323367|ref|NP_013439.1|	-0.867	-1.88	-2.497	-2.268	-1.515	-2.503	3	-1.3472	-3.3952	-2.0076	-1.8292	-3.6547	-4.4809
PUF4	YGL014W	gi|6321424|ref|NP_011501.1|	-1.377	-2.358	-3.053	-2.864	-1.882	-0.302	3	-2.1033	-4.1517	-2.3393	-2.1326	-4.7494	-1.3818
CCR4	YAL021C	gi|6319298|ref|NP_009381.1|	-0.903	-1.696	-2.33	-2.134	-2.321	-1.838	3	-1.4163	-3.4582	-2.1873	-2.025	-4.0879	-4.3764
TRP3	YKL211C	gi|6322638|ref|NP_012711.1|	-0.925	-0.818	-2.56	-2.386	-2.057	-1.348	3	-1.3827	-2.1931	-1.9957	-1.7756	-3.89	-3.7149
APA1	YCL050C	gi|10383757|ref|NP_009880.2|	0.161	-1.492	-2.31	-2.104	-2.164	-1.293	3	0.3677	-2.8859	-1.968	-1.7842	-3.9987	-3.5271
PIM1	YBL022C	gi|6319449|ref|NP_009531.1|	-1.212	-2.195	-2.902	-2.697	-1.974	-1.847	3	-1.9561	-4.1447	-2.2086	-2.0944	-4.7516	-5.2822
YPR089W	YPR089W	gi|37362705|ref|NP_015414.2|	-0.652	-1.63	-2.278	-2.084	-2.04	-1.834	3	-0.9862	-2.8261	-1.85	-1.6768	-3.5365	-3.8644
RPL30	YGL030W	gi|6321408|ref|NP_011485.1|	-1.054	-2.077	-2.685	-1.507	0.287	-0.018	2	-1.6034	-3.5536	-2.162	-1.817	1.2531	-0.0782
ADH1	YOL086C	gi|6324486|ref|NP_014555.1|	-1.232	-2.151	-0.791	-0.271	-1.881	-2.16	2	-4.4673	-8.9834	-3.8859	-1.4603	-10.9335	-12.2577
BMH2	YDR099W	gi|6320304|ref|NP_010384.1|	-1.058	-1.654	-1.215	-2.495	-2.276	-1.865	2	-1.6445	-3.5942	-1.8777	-1.9721	-4.4487	-4.6465
ATP3	YBR039W	gi|6319513|ref|NP_009595.1|	-0.348	-0.609	-3.607	-3.403	-0.91	-1.082	2	-1.0562	-3.1084	-2.6551	-2.4978	-4.7012	-5.7177
HSP82	YPL240C	gi|6325016|ref|NP_015084.1|	-1.608	-1.075	-3.161	-0.139	-3.011	-1.265	2	-2.5967	-4.2121	-2.5737	-0.4451	-5.5692	-5.5884
RPS12	YOR369C	gi|6324945|ref|NP_015014.1|	0.633	-1.018	-2.467	-2.245	-0.631	-0.348	2	1.6513	-2.4832	-1.9261	-1.7718	-1.8419	-1.1693
MLC1	YGL106W	gi|6321332|ref|NP_011409.1|	-1.704	-0.521	-3.289	-2.149	-1.557	-0.548	2	-2.6072	-2.2189	-2.7024	-2.5121	-5.4586	-2.7109
LYS12	YIL094C	gi|6322097|ref|NP_012172.1|	-0.796	-1.071	-4.259	-4.036	-1.395	-1.755	2	-3.089	-6.6465	-3.8458	-3.6552	-9.0703	-10.9323
IDH2	YOR136W	gi|6324709|ref|NP_014779.1|	-0.391	-0.42	-2.118	-2.518	-1.592	-0.439	2	-2.2957	-3.9952	-6.281	-5.7287	-11.6164	-4.8209
ACT1	YFL039C	gi|14318479|ref|NP_116614.1|	-0.308	0.101	0.218	0.386	-2.062	-3.041	2	-8.9613	5.0113	8.0426	15.2205	-55.2751	-63.8307
NHP10	YDL002C	gi|6320202|ref|NP_010282.1|	0.039	0.086	-7.778	-7.56	0.297	0.253	2	1.277	4.9597	-6.4703	-6.3336	18.8347	17.4266
IES3	YLR052W	gi|6323081|ref|NP_013153.1|	-0.982	-0.587	-7.555	-7.365	-0.252	-0.256	2	-19.3909	-22.9489	-7.0051	-6.5883	-12.5842	-14.9542
IES5	YER092W	gi|6320938|ref|NP_011017.1|	0.699	0.511	-6.905	-6.679	0.614	0.422	2	18.0696	20.1149	-5.8773	-5.721	23.2385	16.8451
IES1	YFL013C	gi|14318508|ref|NP_116641.1|	0.69	0.166	-7.892	-7.672	0.368	0.186	2	31.7788	10.2193	-7.5552	-7.3669	25.1206	13.5251
IES4	YOR189W	gi|6324763|ref|NP_014832.1|	1.87	0.671	0.461	0.632	-5.092	-2.59	2	30.5073	10.2312	5.3199	7.5095	-10.2911	-18.6785
TUB2	YFL037W	gi|14318481|ref|NP_116616.1|	-0.225	-1.335	-2.026	-2.389	-0.894	-0.99	2	-1.9621	-12.4875	-8.0512	-6.8621	-10.8185	-12.5273
ARP5	YNL059C	gi|6324269|ref|NP_014339.1|	-6.114	-7.441	0.262	0.425	0.465	0.409	2	-11.1496	-13.401	10.0563	17.1907	33.6204	32.7134
TUB1	YML085C	gi|6323554|ref|NP_013625.1|	0.296	-0.795	-2.186	-4.339	-0.838	-0.692	2	2.0964	-6.1355	-5.4675	-3.6485	-6.9246	-6.2359
TUB3	YML124C	gi|6323511|ref|NP_013582.1|	0.207	-1.052	-3.954	-3.738	-1.112	-0.521	2	1.0755	-5.478	-3.0002	-2.883	-6.5106	-4.0286
VMA8	YEL051W	gi|6320784|ref|NP_010863.1|	-1.775	-1.632	-2.561	-4.285	-1.102	-0.705	2	-4.8751	-8.9828	-5.1459	-3.734	-8.7388	-6.5645
VMA1	YDL185W	gi|6320016|ref|NP_010096.1|	0.444	-0.95	-3.462	-2.179	-1.436	-1.753	2	2.8981	-6.004	-4.3724	-4.592	-9.1658	-11.0332
IES6	YEL044W	gi|6320791|ref|NP_010870.1|	-4.446	-5.418	0.364	-1.511	0.033	0.012	2	-7.3377	-10.3974	5.9533	-10.0125	0.8568	0.277
RFC1	YOR217W	gi|6324791|ref|NP_014860.1|	1.874	-0.35	-2.538	-2.307	1.202	1.248	2	6.6373	-1.0513	-1.8814	-1.7241	5.0517	5.2963
RPT5	YOR117W	gi|6324691|ref|NP_014760.1|	1.315	-0.616	-2.927	-2.714	-0.808	-0.026	2	6.1954	-2.3136	-2.6065	-2.4309	-3.2326	-0.1369
NPA3	YJR072C	gi|6322532|ref|NP_012606.1|	0.572	-0.463	-2.428	-2.195	0.386	0.931	2	1.3974	-1.2195	-1.6793	-1.5521	1.3357	3.5434
ARP2	YDL029W	gi|6320175|ref|NP_010255.1|	1.679	0.268	-3.01	-2.787	-0.56	0.105	2	8.0476	1.237	-2.4228	-2.2749	-2.2209	0.5143
MDN1	YLR106C	gi|6323135|ref|NP_013207.1|	1.225	-1.031	-2.761	-2.545	-1.373	-0.441	2	7.6126	-4.7366	-3.6746	-3.4033	-6.4102	-3.0952
FAA4	YMR246W	gi|6323903|ref|NP_013974.1|	1.392	-0.188	-2.395	-2.172	0.021	0.533	2	4.4409	-0.5733	-1.8733	-1.7058	0.0709	2.2393
MAK21	YDR060W	gi|6320265|ref|NP_010345.1|	-0.39	-1.453	-2.459	-2.27	-0.112	0.746	2	-0.6887	-2.8848	-1.9534	-1.7964	-0.3874	2.9791
RPT2	YDL007W	gi|6320197|ref|NP_010277.1|	2.17	0.42	-2.366	-2.171	-0.875	0.548	2	7.7082	1.4862	-1.7372	-1.5741	-2.3094	2.1349
ETT1	YOR051C	gi|6324625|ref|NP_014694.1|	0.434	-0.087	-2.618	-2.42	-1.372	-1.847	2	1.1813	-0.2888	-2.0612	-1.9149	-3.7699	-4.4137
CCT7	YJL111W	gi|6322350|ref|NP_012424.1|	-0.25	-0.347	-2.342	-2.103	-1.964	-1.191	2	-0.4787	-1.0275	-1.9093	-1.7255	-3.6548	-3.2726
YGL039W	YGL039W	gi|6321399|ref|NP_011476.1|	0.972	-0.244	-2.76	-2.531	-0.843	-0.048	2	3.4778	-0.9322	-2.0605	-1.8813	-2.9597	-0.2111
SUP45	YBR143C	gi|6319619|ref|NP_009701.1|	-0.029	-1.985	-2.904	-2.706	-1.432	-0.987	2	-0.0807	-3.9558	-2.2843	-2.1389	-4.4127	-3.6349
SUP35	YDR172W	gi|6320377|ref|NP_010457.1|	0.919	-1.591	-3.663	-3.459	-1.171	-0.634	2	5.1054	-5.9382	-3.2252	-3.0444	-6.0708	-4.139
GRS1	YBR121C	gi|6319597|ref|NP_009679.1|	0.459	-0.965	-3.485	-3.28	-0.626	-0.255	2	2.0048	-4.2746	-2.9682	-2.7819	-3.4183	-1.6248
YPK1	YKL126W	gi|6322723|ref|NP_012796.1|	-1.504	-1.802	-2.227	-3.583	-0.778	-0.677	2	-3.2427	-6.2131	-3.5469	-2.7517	-4.4341	-4.0772
ILV1	YER086W	gi|6320930|ref|NP_011009.1|	1.012	-1.224	-3.684	-3.499	-0.205	-0.144	2	5.9751	-5.1209	-3.0758	-2.9669	-1.3304	-1.072
RRP3	YHR065C	gi|37362659|ref|NP_011932.2|	-0.318	-1.285	-2.522	-3.388	-0.251	0.92	2	-1.0164	-4.7186	-3.0609	-2.2453	-1.4375	5.979
RRP12	YPL012W	gi|6325245|ref|NP_015313.1|	-0.477	-1.38	-2.369	-2.176	0.624	1.123	2	-0.8464	-2.8434	-1.9865	-1.8198	2.5437	4.9426
GVP36	YIL041W	gi|6322148|ref|NP_012223.1|	-1.097	-0.493	-2.66	-2.454	-0.01	-0.262	2	-1.7262	-1.6391	-2.504	-2.2687	-0.0422	-1.0563
YHR020W	YHR020W	gi|6321808|ref|NP_011884.1|	-0.411	-1.548	-4.559	-4.341	-1.127	-0.658	2	-2.0473	-8.1932	-4.0796	-3.8819	-8.8103	-6.1028
CDC3	YLR314C	gi|6323346|ref|NP_013418.1|	-0.58	-0.867	-2.954	-2.763	-1.403	-1.082	2	-1.2607	-2.9592	-2.4404	-2.3183	-4.4735	-4.2037
ILV2	YMR108W	gi|6323755|ref|NP_013826.1|	-1.03	-1.774	-3.597	-3.372	-1.926	-0.488	2	-2.5287	-5.6176	-2.9179	-2.7828	-6.562	-3.0605
SNF2	YOR290C	gi|6324864|ref|NP_014933.1|	2.417	-0.412	-2.404	-2.181	-1.1	-0.209	2	9.8401	-1.1064	-1.7626	-1.6508	-2.7278	-0.7391
ENP1	YBR247C	gi|6319724|ref|NP_009806.1|	-0.711	-1.464	-2.257	-2.079	-1.264	0.309	2	-1.0972	-2.8686	-1.7703	-1.6086	-3.0273	1.1601
MDJ1	YFL016C	gi|14318504|ref|NP_116638.1|	-0.972	-0.614	-2.534	-2.311	0.202	0.305	2	-1.4342	-1.7738	-1.9246	-1.7535	0.8583	1.2638
CHD1	YER164W	gi|6321012|ref|NP_011091.1|	-0.179	-1.695	-2.628	-2.429	-0.151	0.02	2	-0.3773	-3.1839	-1.8969	-1.7292	-0.5279	0.0775
SUA7	YPR086W	gi|6325343|ref|NP_015411.1|	-0.076	-1.359	-2.183	-2.008	-0.284	-0.404	2	-0.1235	-2.3179	-1.4743	-1.3158	-0.7536	-1.1175
RFC4	YOL094C	gi|6324478|ref|NP_014547.1|	0.954	0.273	-2.288	-2.084	0.592	1.619	2	2.383	0.8335	-1.6851	-1.5506	2.0426	6.6409
VMA6	YLR447C	gi|6323480|ref|NP_013552.1|	0.339	-1.446	-2.313	-3.053	-1.223	-1.21	2	1.2083	-4.3544	-2.7243	-2.4524	-4.7358	-5.1745
MAM33	YIL070C	gi|6322119|ref|NP_012194.1|	-0.88	-0.412	-2.636	-2.422	-1.753	-1.056	2	-1.3019	-1.2609	-1.8372	-1.7057	-3.5568	-3.1422
RSC58	YLR033W	gi|6323061|ref|NP_013133.1|	0.754	-1.336	-2.251	-2.031	-1.363	-1.098	2	1.9334	-2.5782	-1.8089	-1.6321	-2.8895	-2.765
ARC1	YGL105W	gi|6321333|ref|NP_011410.1|	-0.898	-1.638	-2.528	-2.286	-1.85	0.676	2	-1.3357	-3.2375	-1.9516	-1.7483	-3.845	3.0046
FUN30	YAL019W	gi|6319300|ref|NP_009383.1|	-0.808	-1.804	-2.387	-2.171	-0.398	0.02	2	-1.3009	-3.2848	-2.0842	-1.8711	-1.3663	0.0779
SEC16	YPL085W	gi|6325172|ref|NP_015240.1|	-0.629	-1.953	-2.655	-2.442	-1.599	-1.508	2	-1.0607	-3.354	-1.9791	-1.8248	-3.6027	-3.8646
CDC9	YDL164C	gi|6320038|ref|NP_010117.1|	-0.966	-1.93	-2.502	-2.305	-0.803	-0.23	2	-1.4683	-3.5041	-2.0466	-1.8792	-2.5262	-0.8728
SPT6	YGR116W	gi|6321552|ref|NP_011631.1|	-0.804	-1.765	-2.437	-2.236	-1.286	0.058	2	-1.1049	-2.8415	-1.9071	-1.748	-3.0513	0.216
SLA2	YNL243W	gi|6324086|ref|NP_014156.1|	-1.066	-1.8	-2.647	-2.435	-1.809	-0.918	2	-1.6246	-3.6137	-2.1076	-1.9434	-4.2393	-3.151
HEK2	YBL032W	gi|6319439|ref|NP_009521.1|	-0.667	-1.643	-2.337	-2.129	-1.312	-1.821	2	-0.9827	-2.8483	-1.8049	-1.6425	-2.9569	-3.6853
BNI1	YNL271C	gi|6324058|ref|NP_014128.1|	-0.625	-1.613	-2.168	-1.975	-2.032	-1.634	2	-0.9553	-2.8077	-1.8536	-1.6681	-3.5251	-3.6274
SSC1	YJR045C	gi|6322505|ref|NP_012579.1|	0.81	-0.225	-3.475	-1.297	-0.836	-1.591	1	4.2888	-1.2364	-2.9176	-2.6407	-4.4571	-7.1045
PET9	YBL030C	gi|6319441|ref|NP_009523.1|	-0.45	-1.433	-2.07	-1.864	-1.226	-1.345	1	-0.6331	-2.4415	-1.6231	-1.4339	-2.5994	-2.948
ASC1	YMR116C	gi|6323763|ref|NP_013834.1|	0.004	-0.917	-0.879	-0.672	-2.946	-1.386	1	0.0132	-3.7921	-2.3847	-1.7945	-5.9534	-5.9193
SRO9	YCL037C	gi|37362625|ref|NP_009893.2|	-0.656	-1.82	-2.001	-0.455	-0.711	-0.028	1	-2.201	-6.3081	-3.8729	-1.5639	-4.4593	-0.2151
RHR2	YIL053W	gi|86558907|ref|NP_012211.2|	-0.964	0.017	-1.611	-2.491	-1.475	-1.503	1	-1.4816	0.0571	-1.94	-1.6705	-3.7874	-4.0484
RPL8B	YLL045C	gi|6322984|ref|NP_013055.1|	-1.264	-0.304	0.208	-3.428	0.496	0.842	1	-2.7028	-1.695	0.9592	-2.7944	3.7623	7.0533
SES1	YDR023W	gi|6320226|ref|NP_010306.1|	-0.347	-1.038	-2.024	-1.798	-1.452	-1.469	1	-0.5064	-1.9188	-1.4843	-1.3481	-2.7732	-3.1197
SAM2	YDR502C	gi|6320710|ref|NP_010790.1|	-0.958	-0.052	-2.582	-1.394	-0.503	-1.121	1	-1.4587	-0.1767	-2.1154	-1.6858	-1.7434	-3.459
SSE1	YPL106C	gi|6325151|ref|NP_015219.1|	-1.164	-1.894	-1.8	-1.616	-1.769	-2.158	1	-1.8137	-3.8575	-2.2137	-1.9705	-4.4957	-5.1743
FBA1	YKL060C	gi|6322790|ref|NP_012863.1|	-1.881	-2.416	-0.772	-0.14	-1.421	-1.565	1	-4.778	-9.047	-3.4856	-0.7398	-9.4893	-10.4892
PMA1	YGL008C	gi|6321430|ref|NP_011507.1|	-0.9	-2.214	0.276	-0.841	-0.735	-0.066	1	-1.6206	-4.1103	0.8951	-1.5207	-2.8168	-0.2893
SAM1	YLR180W	gi|6323209|ref|NP_013281.1|	2.302	0.374	-0.337	-2.834	0.228	1.018	1	21.3667	3.011	-1.477	-3.4302	1.9921	9.9046
TEF1	YPR080W	gi|6325337|ref|NP_015405.1|	-0.845	-1.007	-1.522	-2.943	-0.658	-0.286	1	-11.6945	-22.8628	-16.9326	-15.0282	-19.6916	-9.9573
ARP4	YJL081C	gi|6322380|ref|NP_012454.1|	0.378	0.023	0.392	0.683	-1.587	-2.623	1	10.2808	0.8693	11.6243	21.1993	-43.0663	-51.1351
IES2	YNL215W	gi|6324114|ref|NP_014184.1|	-5.794	0.228	0.245	0.863	0.65	0.404	1	-9.4839	11.4786	7.6122	30.5067	31.3935	21.0706
ARP8	YOR141C	gi|6324715|ref|NP_014784.1|	0.325	-0.374	0.389	0.384	-1.705	-8.836	1	19.1428	-26.213	27.1335	23.2915	-88.5883	-16.8187
ARB1	YER036C	gi|6320874|ref|NP_010953.1|	1.187	-0.905	-1.941	-2.637	0.554	0.658	1	9.7646	-5.8626	-4.9545	-4.18	5.4956	6.4548
RPT3	YDR394W	gi|6320602|ref|NP_010682.1|	0.071	-0.532	-1.253	-2.867	-1.343	0.266	1	0.2208	-2.0764	-2.2159	-2.2321	-4.6223	1.5078
SPT5	YML010W	gi|6323632|ref|NP_013703.1|	2.475	0.314	-2.142	-0.534	1.76	1.557	1	9.7258	1.1127	-1.7604	-0.7805	7.0287	6.7066
PFK2	YMR205C	gi|6323861|ref|NP_013932.1|	1.009	0.24	-1.77	-3.857	0.145	-1.491	1	6.5867	1.838	-4.1153	-3.079	1.2188	-8.071
SAR1	YPL218W	gi|6325038|ref|NP_015106.1|	-1.927	-1.724	-2.509	-1.857	-1.643	-1.426	1	-6.7135	-10.9685	-6.8655	-6.3205	-12.9231	-13.6461
DHH1	YDL160C	gi|6320041|ref|NP_010121.1|	-1.263	-1.968	-1.417	-2.658	-0.828	-0.545	1	-4.9707	-9.9571	-5.7055	-5.3619	-7.6164	-5.8639
NOP1	YDL014W	gi|6320190|ref|NP_010270.1|	0.072	-0.124	-2.463	-1.16	-0.606	1.116	1	0.3367	-0.8259	-3.7947	-3.1098	-3.7931	11.9213
TCP1	YDR212W	gi|6320418|ref|NP_010498.1|	0.035	-1.048	-0.557	-2.871	-0.029	0.558	1	0.1074	-3.5236	-1.378	-2.3331	-0.1504	3.3144
TRM1	YDR120C	gi|6320325|ref|NP_010405.1|	-0.394	-0.975	-1.635	-2.402	1.222	0.995	1	-0.8227	-2.5842	-2.0044	-1.7832	6.1843	4.9369
URA2	YJL130C	gi|6322331|ref|NP_012405.1|	2.375	0.748	-3.82	-1.911	-0.335	0.72	1	18.6251	5.8951	-3.3437	-3.7723	-2.4067	6.6589
TEF4	YKL081W	gi|6322769|ref|NP_012842.1|	0.469	-1.012	-2.031	-0.88	-0.144	0.012	1	0.9856	-2.0639	-1.6499	-1.0791	-0.4251	0.0403
SSZ1	YHR064C	gi|37362658|ref|NP_011931.2|	0.073	-1.79	-1.073	-2.649	-1.45	-1.871	1	0.1967	-3.6631	-1.9628	-2.2281	-4.0771	-5.0597
VPS13	YLL040C	gi|6322988|ref|NP_013060.1|	0.408	-1.825	-2.915	-0.926	-1.798	-1.419	1	1.2846	-3.8797	-2.4211	-1.5422	-4.5758	-4.5342
RPT6	YGL048C	gi|6321390|ref|NP_011467.1|	1.133	-0.377	-1.459	-2.256	-0.242	0.262	1	3.6789	-1.145	-1.6951	-1.6577	-0.8167	1.0407
LSB3	YFR024C-A	gi|15530184|ref|NP_219497.1|	-1.197	-1.786	-3.794	-1.508	-0.202	-1.008	1	-2.8282	-5.8017	-2.8135	-3.1037	-1.3537	-5.8794
NUG1	YER006W	gi|6320842|ref|NP_010921.1|	1.96	0.542	-3.089	-1.95	0.979	1.42	1	10.897	3.0975	-2.6687	-2.6023	5.9151	8.8288
CBF5	YLR175W	gi|6323204|ref|NP_013276.1|	1.732	-0.033	-2.162	-1.92	-0.564	0.419	1	5.4243	-0.0925	-1.873	-1.7207	-1.514	1.4837
CCT3	YJL014W	gi|6322446|ref|NP_012520.1|	1.673	0.95	-2.412	-0.427	-0.526	0.561	1	5.5568	3.9485	-2.0808	-0.7315	-1.692	2.361
RPL15A	YLR029C	gi|6323057|ref|NP_013129.1|	0.221	0.601	-1.001	-2.314	1.129	1.198	1	0.5331	2.2568	-1.5113	-1.834	4.9955	5.2235
RTT102	RTT102	gi|37362657|ref|NP_011791.2|	1.774	0.083	-1.325	-2.094	-0.31	-1.117	1	5.7722	0.2382	-1.6321	-1.7433	-0.9338	-2.8076
URA7	YBL039C	gi|6319432|ref|NP_009514.1|	-0.119	-1.206	-1.862	-4.06	-1.217	-0.634	1	-0.6848	-7.3655	-5.1358	-3.6258	-8.7316	-5.8134
CCT5	YJR064W	gi|6322524|ref|NP_012598.1|	0.923	0.372	-0.937	-2.208	-0.949	-0.597	1	2.6298	1.3413	-1.4126	-1.7235	-2.5873	-1.9822
RSC8	YFR037C	gi|14318562|ref|NP_116695.1|	1.018	-0.177	-2.876	-1.226	-1.434	-0.682	1	4.0519	-0.6991	-2.3833	-1.8389	-4.3387	-2.684
PIL1	YGR086C	gi|6321523|ref|NP_011600.1|	0.037	-0.746	-0.363	-2.041	0.201	0.525	1	0.0709	-1.6789	-0.6362	-1.5232	0.669	1.7308
SRP54	YPR088C	gi|6325345|ref|NP_015413.1|	-0.164	-1.238	-2.106	-1.86	-0.539	-1.107	1	-0.2762	-2.296	-1.7655	-1.5759	-1.4007	-2.6529
RFA3	YJL173C	gi|6322288|ref|NP_012362.1|	1.2	0.017	-2.085	-1.889	0.013	0.088	1	3.3219	0.0463	-1.8325	-1.6517	0.0407	0.3051
NPL6	YMR091C	gi|6323738|ref|NP_013809.1|	1.796	-0.398	-2.002	-1.819	-1.347	-0.254	1	5.5115	-0.9179	-1.6683	-1.5019	-2.6471	-0.7396
TAF6	YGL112C	gi|6321326|ref|NP_011403.1|	1.355	-0.914	-2.186	0.106	-1.478	-0.202	1	3.9597	-1.9136	-1.7446	0.2032	-3.0802	-0.6507
GUS1	YGL245W	gi|37362649|ref|NP_011269.2|	0.772	-0.21	-2.292	-0.573	-0.336	1.055	1	1.9897	-0.6311	-1.8387	-0.8203	-1.0702	4.2867
RNR4	YGR180C	gi|6321619|ref|NP_011696.1|	-0.78	-1.76	-2.371	-1.209	-0.51	-0.997	1	-1.2418	-3.2381	-2.0299	-1.5232	-1.5288	-2.8637
HHT2	YNL031C	gi|6324297|ref|NP_014367.1|	-0.805	0.212	2.161	-2.112	-1.126	-0.173	1	-1.2468	0.728	8.7747	-1.9212	-3.0127	-0.6396
RSC6	YCR052W	gi|6319900|ref|NP_009981.1|	0.531	-0.962	-2.1	-1.896	-0.688	-0.916	1	1.1221	-2.0882	-1.5563	-1.351	-1.6883	-2.224
SEC3	YER008C	gi|6320845|ref|NP_010924.1|	0.048	-1.507	-2.067	-1.865	-1.457	-1.881	1	0.0846	-2.4935	-1.6912	-1.4975	-2.8092	-3.2478
WHI3	YNL197C	gi|6324132|ref|NP_014202.1|	0.137	-1.634	-2.162	-1.958	-1.141	-0.998	1	0.2846	-2.9549	-1.9743	-1.7642	-2.7179	-2.713
NRP1	YDL167C	gi|6320034|ref|NP_010114.1|	0.121	-0.815	-2.112	-1.877	-0.957	-0.276	1	0.2251	-1.7139	-1.6536	-1.4976	-2.181	-0.8291
AHA1	YDR214W	gi|6320420|ref|NP_010500.1|	-0.558	-1.518	-2.087	-1.889	-0.745	-1.258	1	-0.7888	-2.601	-1.7673	-1.5847	-1.924	-2.8845
TMA19	YKL056C	gi|6322794|ref|NP_012867.1|	-0.8	-1.787	-2.394	0.213	-1.732	-1.793	1	-1.1838	-3.0479	-1.9666	0.4725	-3.5743	-3.9943
VID27	YNL212W	gi|6324117|ref|NP_014187.1|	0.425	-1.106	-2.057	-1.843	-1.768	-1.547	1	0.867	-2.1395	-1.5705	-1.4333	-2.986	-3.2151
GAL11	YOL051W	gi|6324522|ref|NP_014591.1|	-0.292	-1.239	-2.022	-1.84	-1.414	-1.898	1	-0.4215	-2.0715	-1.3153	-1.219	-2.542	-3.1196
PPH22	YDL188C	gi|6320013|ref|NP_010093.1|	0.183	-0.757	-2.009	-1.799	-1.162	-0.918	1	0.3385	-1.645	-1.6932	-1.5571	-2.5663	-2.2828
CDC24	YAL041W	gi|6319276|ref|NP_009359.1|	-0.479	-1.442	-2.053	-1.881	-1.24	-0.994	1	-0.7509	-2.5178	-1.6357	-1.4978	-2.7161	-2.5334
BRO1	YPL084W	gi|6325173|ref|NP_015241.1|	-0.498	-1.466	-2.11	-1.914	-1.232	-1.45	1	-0.6825	-2.3131	-1.5163	-1.3554	-2.555	-2.989
YNR029C	YNR029C	gi|6324356|ref|NP_014426.1|	-0.415	-1.396	-2.003	-1.791	-1.336	-1.565	1	-0.608	-2.2889	-1.6401	-1.4831	-2.67	-3.1483
RVB1	YDR190C	gi|6320396|ref|NP_010476.1|	-0.469	0.152	0.336	0.417	0.073	-0.096	0	-27.491	14.2562	25.2978	31.56	7.5168	-12.7984
RVB2	YPL235W	gi|6325021|ref|NP_015089.1|	-0.483	-0.206	0.318	0.221	-0.097	-0.153	0	-25.8037	-19.295	25.8607	16.1552	-11.6079	-18.2346
TAF14	YPL129W	gi|6325128|ref|NP_015196.1|	-0.342	-0.068	0.339	0.196	-0.631	-0.432	0	-8.9445	-3.2166	12.6063	6.3542	-27.9855	-24.1951
INO80	YGL150C	gi|6321289|ref|NP_011365.1|	0.602	0.015	0.312	0.53	0.274	0.065	0	36.401	1.4794	19.0784	33.7447	26.1167	5.9698
