# Supplementary material for: Identification of Topological Network Modules in Perturbed Protein Interaction Networks
Source: Sci Rep. 2017 Mar 8;7:43845. doi: 10.1038/srep43845 (PMC5341041; doi:10.1038/srep43845)
Supplement: Supplementary Dataset 3 [file srep43845-s4.xls]

## Sheet: TMN1
Supplemental Table S3. Topological Network Modules defined by Topological Data Analysis of the INO80 deletion network
Gene	Protein	LogFoldChange_INO80_IES2	LogFoldChange_INO80_APR5	LogFoldChange_INO80_NHP10	LogFoldChange_INO80_IES5	LogFoldChange_INO80_IES4	LogFoldChange_INO80_ARP8
ACC1	gi|6324343|ref|NP_014413.1|	-1.25	-1.668	-3.318	-3.088	-2.507	-2.952
APA1	gi|10383757|ref|NP_009880.2|	0.161	-1.492	-2.31	-2.104	-2.164	-1.293
BRO1	gi|6325173|ref|NP_015241.1|	-0.498	-1.466	-2.11	-1.914	-1.232	-1.45
CBF5	gi|6323204|ref|NP_013276.1|	1.732	-0.033	-2.162	-1.92	-0.564	0.419
CCR4	gi|6319298|ref|NP_009381.1|	-0.903	-1.696	-2.33	-2.134	-2.321	-1.838
CCT3	gi|6322446|ref|NP_012520.1|	1.673	0.95	-2.412	-0.427	-0.526	0.561
CCT5	gi|6322524|ref|NP_012598.1|	0.923	0.372	-0.937	-2.208	-0.949	-0.597
CCT7	gi|6322350|ref|NP_012424.1|	-0.25	-0.347	-2.342	-2.103	-1.964	-1.191
CDC24	gi|6319276|ref|NP_009359.1|	-0.479	-1.442	-2.053	-1.881	-1.24	-0.994
CDC39	gi|10383811|ref|NP_010017.2|	-1.574	-2.889	-3.471	-3.23	-3.294	-3.531
CMD1	gi|6319585|ref|NP_009667.1|	-1.356	-0.707	-3.19	-3.012	-2.209	-2.252
DNM1	gi|6323028|ref|NP_013100.1|	-1.894	-2.631	-2.569	-3.28	-2.835	-2.756
END3	gi|6324245|ref|NP_014315.1|	-1.023	-2.79	-3.402	-3.173	-3.185	-3.407
ETT1	gi|6324625|ref|NP_014694.1|	0.434	-0.087	-2.618	-2.42	-1.372	-1.847
GAL11	gi|6324522|ref|NP_014591.1|	-0.292	-1.239	-2.022	-1.84	-1.414	-1.898
GGA2	gi|6321900|ref|NP_011976.1|	-1.043	-2.016	-2.626	-2.409	-2.169	-2.393
GLT1	gi|6320030|ref|NP_010110.1|	1.166	-1.352	-2.658	-2.431	-2.046	-1.348
GPD1	gi|6320181|ref|NP_010262.1|	-1.203	-2.173	-2.913	-2.706	-1.617	-2.815
GUS1	gi|37362649|ref|NP_011269.2|	0.772	-0.21	-2.292	-0.573	-0.336	1.055
HEK2	gi|6319439|ref|NP_009521.1|	-0.667	-1.643	-2.337	-2.129	-1.312	-1.821
HSP42	gi|6320376|ref|NP_010456.1|	0.145	-0.579	-2.451	-2.225	-1.91	-2.4
INO80	gi|6321289|ref|NP_011365.1|	0.602	0.015	0.312	0.53	0.274	0.065
MAM33	gi|6322119|ref|NP_012194.1|	-0.88	-0.412	-2.636	-2.422	-1.753	-1.056
MDN1	gi|6323135|ref|NP_013207.1|	1.225	-1.031	-2.761	-2.545	-1.373	-0.441
MNP1	gi|6321369|ref|NP_011447.1|	-1.187	0.118	-2.725	-2.496	-2.145	-0.211
NPL6	gi|6323738|ref|NP_013809.1|	1.796	-0.398	-2.002	-1.819	-1.347	-0.254
NUP2	gi|6323367|ref|NP_013439.1|	-0.867	-1.88	-2.497	-2.268	-1.515	-2.503
NUP57	gi|6321557|ref|NP_011634.1|	-0.719	-1.437	-2.743	-2.539	-2.452	-1.922
PDR16	gi|6324098|ref|NP_014168.1|	-1.608	-2.607	-3.261	-3.044	-2.552	-3.232
PEP4	gi|6325103|ref|NP_015171.1|	-1.636	-2.622	-3.33	-2.087	-3.021	-2.992
PET9	gi|6319441|ref|NP_009523.1|	-0.45	-1.433	-2.07	-1.864	-1.226	-1.345
PFK2	gi|6323861|ref|NP_013932.1|	1.009	0.24	-1.77	-3.857	0.145	-1.491
PIM1	gi|6319449|ref|NP_009531.1|	-1.212	-2.195	-2.902	-2.697	-1.974	-1.847
POR1	gi|6324273|ref|NP_014343.1|	-1.459	-2.199	-3.046	-2.833	-2.845	-1.289
PPH22	gi|6320013|ref|NP_010093.1|	0.183	-0.757	-2.009	-1.799	-1.162	-0.918
PRE8	gi|6323547|ref|NP_013618.1|	-0.724	-2.26	-2.961	-2.778	-1.6	-1.655
PST2	gi|6320235|ref|NP_010315.1|	-0.905	-1.894	-2.445	-2.253	-2.076	-2.531
RFS1	gi|6319526|ref|NP_009608.1|	-0.706	-1.679	-2.268	-2.038	-2.093	-2.312
RHR2	gi|86558907|ref|NP_012211.2|	-0.964	0.017	-1.611	-2.491	-1.475	-1.503
RNA1	gi|6323891|ref|NP_013962.1|	-1.368	-2.109	-3.048	-1.79	-2.742	-2.403
RPT2	gi|6320197|ref|NP_010277.1|	2.17	0.42	-2.366	-2.171	-0.875	0.548
RSC58	gi|6323061|ref|NP_013133.1|	0.754	-1.336	-2.251	-2.031	-1.363	-1.098
RSC6	gi|6319900|ref|NP_009981.1|	0.531	-0.962	-2.1	-1.896	-0.688	-0.916
SAM1	gi|6323209|ref|NP_013281.1|	2.302	0.374	-0.337	-2.834	0.228	1.018
SEC16	gi|6325172|ref|NP_015240.1|	-0.629	-1.953	-2.655	-2.442	-1.599	-1.508
SEC3	gi|6320845|ref|NP_010924.1|	0.048	-1.507	-2.067	-1.865	-1.457	-1.881
SES1	gi|6320226|ref|NP_010306.1|	-0.347	-1.038	-2.024	-1.798	-1.452	-1.469
SHM2	gi|6323087|ref|NP_013159.1|	-1.075	-2.625	-3.051	-2.823	-2.69	-1.995
SSC1	gi|6322505|ref|NP_012579.1|	0.81	-0.225	-3.475	-1.297	-0.836	-1.591
SSE1	gi|6325151|ref|NP_015219.1|	-1.164	-1.894	-1.8	-1.616	-1.769	-2.158
SUB2	gi|6320119|ref|NP_010199.1|	-1.056	-2.37	-3.313	-3.099	-2.271	-2.075
TAF6	gi|6321326|ref|NP_011403.1|	1.355	-0.914	-2.186	0.106	-1.478	-0.202
TEF4	gi|6322769|ref|NP_012842.1|	0.469	-1.012	-2.031	-0.88	-0.144	0.012
TMA19	gi|6322794|ref|NP_012867.1|	-0.8	-1.787	-2.394	0.213	-1.732	-1.793
TRP3	gi|6322638|ref|NP_012711.1|	-0.925	-0.818	-2.56	-2.386	-2.057	-1.348
TRX1	gi|6323072|ref|NP_013144.1|	-0.613	-1.58	-2.244	-2.009	-1.543	-2.124
VID27	gi|6324117|ref|NP_014187.1|	0.425	-1.106	-2.057	-1.843	-1.768	-1.547
VMA1	gi|6320016|ref|NP_010096.1|	0.444	-0.95	-3.462	-2.179	-1.436	-1.753
VPS13	gi|6322988|ref|NP_013060.1|	0.408	-1.825	-2.915	-0.926	-1.798	-1.419
WHI3	gi|6324132|ref|NP_014202.1|	0.137	-1.634	-2.162	-1.958	-1.141	-0.998
YHB1	gi|6321673|ref|NP_011750.1|	-1.446	-2.51	-3.287	-3.082	-3.157	-2.211
YSC84	gi|6321804|ref|NP_011880.1|	-1.353	-2.349	-2.92	-2.704	-1.968	-2.367

## Sheet: TNM2
Supplemental Table S3. Topological Network Modules defined by Topological Data Analysis of the INO80 deletion network
Gene	Protein	LogFoldChange_INO80_IES2	LogFoldChange_INO80_APR5	LogFoldChange_INO80_NHP10	LogFoldChange_INO80_IES5	LogFoldChange_INO80_IES4	LogFoldChange_INO80_ARP8																																			LogFoldChange_INO80_IES2	LogFoldChange_INO80_APR5	LogFoldChange_INO80_IES4	LogFoldChange_INO80_ARP8
ARB1	gi|6320874|ref|NP_010953.1|	1.187	-0.905	-1.941	-2.637	0.554	0.658																																		ARB1	1.187	-0.905	0.554	0.658
ARF1	gi|6320009|ref|NP_010089.1|	-1.902	-2.366	-3.494	-3.294	-1.325	-1.459																																		ARF1	-1.902	-2.366	-1.325	-1.459
ARP2	gi|6320175|ref|NP_010255.1|	1.679	0.268	-3.01	-2.787	-0.56	0.105																																		ARP2	1.679	0.268	-0.56	0.105
ATP3	gi|6319513|ref|NP_009595.1|	-0.348	-0.609	-3.607	-3.403	-0.91	-1.082																																		ATP3	-0.348	-0.609	-0.91	-1.082
CHD1	gi|6321012|ref|NP_011091.1|	-0.179	-1.695	-2.628	-2.429	-0.151	0.02																																		CHD1	-0.179	-1.695	-0.151	0.02
DHH1	gi|6320041|ref|NP_010121.1|	-1.263	-1.968	-1.417	-2.658	-0.828	-0.545																																		DHH1	-1.263	-1.968	-0.828	-0.545
FAA4	gi|6323903|ref|NP_013974.1|	1.392	-0.188	-2.395	-2.172	0.021	0.533																																		FAA4	1.392	-0.188	0.021	0.533
FUN30	gi|6319300|ref|NP_009383.1|	-0.808	-1.804	-2.387	-2.171	-0.398	0.02																																		FUN30	-0.808	-1.804	-0.398	0.02
HSP104	gi|6323002|ref|NP_013074.1|	-1.918	-2.892	-3.36	-2.327	-1.523	-1.238																																		HSP104	-1.918	-2.892	-1.523	-1.238
IDH2	gi|6324709|ref|NP_014779.1|	-0.391	-0.42	-2.118	-2.518	-1.592	-0.439																																		IDH2	-0.391	-0.42	-1.592	-0.439
IES1	gi|14318508|ref|NP_116641.1|	0.69	0.166	-7.892	-7.672	0.368	0.186																																		IES1	0.69	0.166	0.368	0.186
IES3	gi|6323081|ref|NP_013153.1|	-0.982	-0.587	-7.555	-7.365	-0.252	-0.256																																		IES3	-0.982	-0.587	-0.252	-0.256
IES5	gi|6320938|ref|NP_011017.1|	0.699	0.511	-6.905	-6.679	0.614	0.422																																		IES5	0.699	0.511	0.614	0.422
ILV1	gi|6320930|ref|NP_011009.1|	1.012	-1.224	-3.684	-3.499	-0.205	-0.144																																		ILV1	1.012	-1.224	-0.205	-0.144
ILV2	gi|6323755|ref|NP_013826.1|	-1.03	-1.774	-3.597	-3.372	-1.926	-0.488																																		ILV2	-1.03	-1.774	-1.926	-0.488
LYS12	gi|6322097|ref|NP_012172.1|	-0.796	-1.071	-4.259	-4.036	-1.395	-1.755																																		LYS12	-0.796	-1.071	-1.395	-1.755
NHP10	gi|6320202|ref|NP_010282.1|	0.039	0.086	-7.778	-7.56	0.297	0.253																																		NHP10	0.039	0.086	0.297	0.253
NRP1	gi|6320034|ref|NP_010114.1|	0.121	-0.815	-2.112	-1.877	-0.957	-0.276																																		NRP1	0.121	-0.815	-0.957	-0.276
NUG1	gi|6320842|ref|NP_010921.1|	1.96	0.542	-3.089	-1.95	0.979	1.42																																		NUG1	1.96	0.542	0.979	1.42
OLA1	gi|6319499|ref|NP_009581.1|	-1.09	-2.399	-2.646	-3.83	-0.955	-0.258																																		OLA1	-1.09	-2.399	-0.955	-0.258
PSA1	gi|6320148|ref|NP_010228.1|	-0.522	-1.944	-5.086	-4.098	-2.597	-1.359																																		PSA1	-0.522	-1.944	-2.597	-1.359
PSE1	gi|6323968|ref|NP_014039.1|	-1.741	-3.066	-3.973	-3.751	-2.151	-1.196																																		PSE1	-1.741	-3.066	-2.151	-1.196
RFA3	gi|6322288|ref|NP_012362.1|	1.2	0.017	-2.085	-1.889	0.013	0.088																																		RFA3	1.2	0.017	0.013	0.088
RFC1	gi|6324791|ref|NP_014860.1|	1.874	-0.35	-2.538	-2.307	1.202	1.248																																		RFC1	1.874	-0.35	1.202	1.248
RFC4	gi|6324478|ref|NP_014547.1|	0.954	0.273	-2.288	-2.084	0.592	1.619																																		RFC4	0.954	0.273	0.592	1.619
RPL15A	gi|6323057|ref|NP_013129.1|	0.221	0.601	-1.001	-2.314	1.129	1.198																																		RPL15A	0.221	0.601	1.129	1.198
RPL30	gi|6321408|ref|NP_011485.1|	-1.054	-2.077	-2.685	-1.507	0.287	-0.018																																		RPL30	-1.054	-2.077	0.287	-0.018
RPT6	gi|6321390|ref|NP_011467.1|	1.133	-0.377	-1.459	-2.256	-0.242	0.262																																		RPT6	1.133	-0.377	-0.242	0.262
RRP12	gi|6325245|ref|NP_015313.1|	-0.477	-1.38	-2.369	-2.176	0.624	1.123																																		RRP12	-0.477	-1.38	0.624	1.123
RRP3	gi|37362659|ref|NP_011932.2|	-0.318	-1.285	-2.522	-3.388	-0.251	0.92																																		RRP3	-0.318	-1.285	-0.251	0.92
RVS161	gi|6319854|ref|NP_009935.1|	-2.045	-2.596	-3.924	-1.999	-1.037	-0.733																																		RVS161	-2.045	-2.596	-1.037	-0.733
SUA7	gi|6325343|ref|NP_015411.1|	-0.076	-1.359	-2.183	-2.008	-0.284	-0.404																																		SUA7	-0.076	-1.359	-0.284	-0.404
TEF1	gi|6325337|ref|NP_015405.1|	-0.845	-1.007	-1.522	-2.943	-0.658	-0.286																																		TEF1	-0.845	-1.007	-0.658	-0.286
TRP5	gi|6321412|ref|NP_011489.1|	-1.649	-2.611	-3.774	-4.5	-1.637	-1.57																																		TRP5	-1.649	-2.611	-1.637	-1.57
TUB2	gi|14318481|ref|NP_116616.1|	-0.225	-1.335	-2.026	-2.389	-0.894	-0.99																																		TUB2	-0.225	-1.335	-0.894	-0.99
TUB3	gi|6323511|ref|NP_013582.1|	0.207	-1.052	-3.954	-3.738	-1.112	-0.521																																		TUB3	0.207	-1.052	-1.112	-0.521
VMA8	gi|6320784|ref|NP_010863.1|	-1.775	-1.632	-2.561	-4.285	-1.102	-0.705																																		VMA8	-1.775	-1.632	-1.102	-0.705
VPS1	gi|6322853|ref|NP_012926.1|	-2.433	-3.501	-3.418	-3.2	-1.782	-1.271																																		VPS1	-2.433	-3.501	-1.782	-1.271
YPK1	gi|6322723|ref|NP_012796.1|	-1.504	-1.802	-2.227	-3.583	-0.778	-0.677																																		YPK1	-1.504	-1.802	-0.778	-0.677

## Sheet: TNMs3-5
Supplemental Table S3. Topological Network Modules defined by Topological Data Analysis of the INO80 deletion network
Gene	Protein	LogFoldChange_INO80_IES2	LogFoldChange_INO80_APR5	LogFoldChange_INO80_NHP10	LogFoldChange_INO80_IES5	LogFoldChange_INO80_IES4	LogFoldChange_INO80_ARP8
DBP5	gi|6324620|ref|NP_014689.1|	-1.058	-2.619	-3.337	-2.666	-0.955	-1.15
GET3	gi|6320103|ref|NP_010183.1|	-1.161	-2.152	-2.803	-2.59	-1.946	-0.984
HOG1	gi|6323142|ref|NP_013214.1|	-1.404	-2.401	-3.002	-2.774	-0.906	-0.986
MLC1	gi|6321332|ref|NP_011409.1|	-1.704	-0.521	-3.289	-2.149	-1.557	-0.548
NOP1	gi|6320190|ref|NP_010270.1|	0.072	-0.124	-2.463	-1.16	-0.606	1.116
PSP2	gi|41629688|ref|NP_013695.2|	-1.101	-2.076	-2.627	-2.399	-1.462	-0.647
PUF4	gi|6321424|ref|NP_011501.1|	-1.377	-2.358	-3.053	-2.864	-1.882	-0.302
SPT5	gi|6323632|ref|NP_013703.1|	2.475	0.314	-2.142	-0.534	1.76	1.557
SPT6	gi|6321552|ref|NP_011631.1|	-0.804	-1.765	-2.437	-2.236	-1.286	0.058
SYP1	gi|10383792|ref|NP_009959.2|	-1.102	-2.089	-2.708	-2.504	-1.485	-0.358
TUB1	gi|6323554|ref|NP_013625.1|	0.296	-0.795	-2.186	-4.339	-0.838	-0.692
URA7	gi|6319432|ref|NP_009514.1|	-0.119	-1.206	-1.862	-4.06	-1.217	-0.634
ARC1	gi|6321333|ref|NP_011410.1|	-0.898	-1.638	-2.528	-2.286	-1.85	0.676
RVS167	gi|6320596|ref|NP_010676.1|	-0.834	-3.266	-2.559	-4.058	-1.236	-1.265
SAR1	gi|6325038|ref|NP_015106.1|	-1.927	-1.724	-2.509	-1.857	-1.643	-1.426
TCP1	gi|6320418|ref|NP_010498.1|	0.035	-1.048	-0.557	-2.871	-0.029	0.558
DHH1	gi|6320041|ref|NP_010121.1|	-1.263	-1.968	-1.417	-2.658	-0.828	-0.545
HSP104	gi|6323002|ref|NP_013074.1|	-1.918	-2.892	-3.36	-2.327	-1.523	-1.238
RPL30	gi|6321408|ref|NP_011485.1|	-1.054	-2.077	-2.685	-1.507	0.287	-0.018
RVS161	gi|6319854|ref|NP_009935.1|	-2.045	-2.596	-3.924	-1.999	-1.037	-0.733
VPS1	gi|6322853|ref|NP_012926.1|	-2.433	-3.501	-3.418	-3.2	-1.782	-1.271

## Sheet: TMNs6-7
Supplemental Table S3. Topological Network Modules defined by Topological Data Analysis of the INO80 deletion network
Gene	Protein	LogFoldChange_INO80_IES2	LogFoldChange_INO80_APR5	LogFoldChange_INO80_NHP10	LogFoldChange_INO80_IES5	LogFoldChange_INO80_IES4	LogFoldChange_INO80_ARP8
ACT1	gi|14318479|ref|NP_116614.1|	-0.308	0.101	0.218	0.386	-2.062	-3.041
ARP4	gi|6322380|ref|NP_012454.1|	0.378	0.023	0.392	0.683	-1.587	-2.623
ARP8	gi|6324715|ref|NP_014784.1|	0.325	-0.374	0.389	0.384	-1.705	-8.836
ASC1	gi|6323763|ref|NP_013834.1|	0.004	-0.917	-0.879	-0.672	-2.946	-1.386
IES4	gi|6324763|ref|NP_014832.1|	1.87	0.671	0.461	0.632	-5.092	-2.59
ARP5	gi|6324269|ref|NP_014339.1|	-6.114	-7.441	0.262	0.425	0.465	0.409
ENO2	gi|6321968|ref|NP_012044.1|	-3.464	-2.818	-0.316	-0.94	-3.087	-2.655
FBA1	gi|6322790|ref|NP_012863.1|	-1.881	-2.416	-0.772	-0.14	-1.421	-1.565
IES2	gi|6324114|ref|NP_014184.1|	-5.794	0.228	0.245	0.863	0.65	0.404
IES6	gi|6320791|ref|NP_010870.1|	-4.446	-5.418	0.364	-1.511	0.033	0.012
PMA1	gi|6321430|ref|NP_011507.1|	-0.9	-2.214	0.276	-0.841	-0.735	-0.066
RVB1	gi|6320396|ref|NP_010476.1|	-0.469	0.152	0.336	0.417	0.073	-0.096
RVB2	gi|6325021|ref|NP_015089.1|	-0.483	-0.206	0.318	0.221	-0.097	-0.153
ACT1	gi|14318479|ref|NP_116614.1|	-0.308	0.101	0.218	0.386	-2.062	-3.041
ARP4	gi|6322380|ref|NP_012454.1|	0.378	0.023	0.392	0.683	-1.587	-2.623
ARP8	gi|6324715|ref|NP_014784.1|	0.325	-0.374	0.389	0.384	-1.705	-8.836
ASC1	gi|6323763|ref|NP_013834.1|	0.004	-0.917	-0.879	-0.672	-2.946	-1.386
IES4	gi|6324763|ref|NP_014832.1|	1.87	0.671	0.461	0.632	-5.092	-2.59

## Sheet: TNM8
Supplemental Table S3. Topological Network Modules defined by Topological Data Analysis of the INO80 deletion network
Gene	Protein	LogFoldChange_INO80_IES2	LogFoldChange_INO80_APR5	LogFoldChange_INO80_NHP10	LogFoldChange_INO80_IES5	LogFoldChange_INO80_IES4	LogFoldChange_INO80_ARP8
ADH1	gi|6324486|ref|NP_014555.1|	-1.232	-2.151	-0.791	-0.271	-1.881	-2.16
CDC9	gi|6320038|ref|NP_010117.1|	-0.966	-1.93	-2.502	-2.305	-0.803	-0.23
HHT2	gi|6324297|ref|NP_014367.1|	-0.805	0.212	2.161	-2.112	-1.126	-0.173
HSC82	gi|6323840|ref|NP_013911.1|	-0.938	-2.197	-2.037	-2.708	-1.456	-1.815
HSP82	gi|6325016|ref|NP_015084.1|	-1.608	-1.075	-3.161	-0.139	-3.011	-1.265
KAP123	gi|6320956|ref|NP_011035.1|	-1.06	-2.667	-2.513	-2.664	-1.878	-2.473
MDJ1	gi|14318504|ref|NP_116638.1|	-0.972	-0.614	-2.534	-2.311	0.202	0.305
PGK1	gi|10383781|ref|NP_009938.2|	-2.537	-2.606	-0.734	-0.423	-2.621	-3.044
RPL8B	gi|6322984|ref|NP_013055.1|	-1.264	-0.304	0.208	-3.428	0.496	0.842
SDS24	gi|6319691|ref|NP_009773.1|	-1.665	-2.656	-1.823	-3.086	-2.188	-2.852
SNF12	gi|6324350|ref|NP_014420.1|	-0.721	-1.698	-2.279	-2.075	-2.072	-1.063
SRO9	gi|37362625|ref|NP_009893.2|	-0.656	-1.82	-2.001	-0.455	-0.711	-0.028
SRP54	gi|6325345|ref|NP_015413.1|	-0.164	-1.238	-2.106	-1.86	-0.539	-1.107
SSZ1	gi|37362658|ref|NP_011931.2|	0.073	-1.79	-1.073	-2.649	-1.45	-1.871
SWI3	gi|6322286|ref|NP_012359.1|	-2.125	-3.106	-2.752	-3.541	-2.081	-2.381
TAF14	gi|6325128|ref|NP_015196.1|	-0.342	-0.068	0.339	0.196	-0.631	-0.432
VMA13	gi|6325293|ref|NP_015361.1|	-1.807	-2.168	-1.988	-3.316	-2.089	-1.873
VMA5	gi|6322770|ref|NP_012843.1|	-2.041	-3.022	-3.573	-3.382	-1.93	-1.337
YKT6	gi|6322652|ref|NP_012725.1|	-0.429	-3.154	-2.37	-2.738	-0.921	-1.084
