# Supplementary material for: Identification of Topological Network Modules in Perturbed Protein Interaction Networks
Source: Sci Rep. 2017 Mar 8;7:43845. doi: 10.1038/srep43845 (PMC5341041; doi:10.1038/srep43845)
Supplement: Supplementary Dataset 4 [file srep43845-s5.xls]

## Sheet: ratio_INO80_forKclust
Supplemental Table S4. Clustering analysis of the INO80 mutants data based ratio fold using K-means cluster approach.
Gene	LogFoldChange_INO80_IES2	LogFoldChange_INO80_APR5	LogFoldChange_INO80_NHP10	LogFoldChange_INO80_IES5	LogFoldChange_INO80_IES4	LogFoldChange_INO80_ARP8	Cluster#
ACC1	-1.25	-1.668	-3.318	-3.088	-2.507	-2.952	1
ARF1	-1.902	-2.366	-3.494	-3.294	-1.325	-1.459	1
CCR4	-0.903	-1.696	-2.33	-2.134	-2.321	-1.838	1
CDC39	-1.574	-2.889	-3.471	-3.23	-3.294	-3.531	1
CMD1	-1.356	-0.707	-3.19	-3.012	-2.209	-2.252	1
DBP5	-1.058	-2.619	-3.337	-2.666	-0.955	-1.15	1
DNM1	-1.894	-2.631	-2.569	-3.28	-2.835	-2.756	1
END3	-1.023	-2.79	-3.402	-3.173	-3.185	-3.407	1
GET3	-1.161	-2.152	-2.803	-2.59	-1.946	-0.984	1
GGA2	-1.043	-2.016	-2.626	-2.409	-2.169	-2.393	1
GPD1	-1.203	-2.173	-2.913	-2.706	-1.617	-2.815	1
HOG1	-1.404	-2.401	-3.002	-2.774	-0.906	-0.986	1
HSC82	-0.938	-2.197	-2.037	-2.708	-1.456	-1.815	1
HSP104	-1.918	-2.892	-3.36	-2.327	-1.523	-1.238	1
ILV2	-1.03	-1.774	-3.597	-3.372	-1.926	-0.488	1
KAP123	-1.06	-2.667	-2.513	-2.664	-1.878	-2.473	1
LYS12	-0.796	-1.071	-4.259	-4.036	-1.395	-1.755	1
NUP2	-0.867	-1.88	-2.497	-2.268	-1.515	-2.503	1
NUP57	-0.719	-1.437	-2.743	-2.539	-2.452	-1.922	1
OLA1	-1.09	-2.399	-2.646	-3.83	-0.955	-0.258	1
PDR16	-1.608	-2.607	-3.261	-3.044	-2.552	-3.232	1
PEP4	-1.636	-2.622	-3.33	-2.087	-3.021	-2.992	1
PIM1	-1.212	-2.195	-2.902	-2.697	-1.974	-1.847	1
POR1	-1.459	-2.199	-3.046	-2.833	-2.845	-1.289	1
PRE8	-0.724	-2.26	-2.961	-2.778	-1.6	-1.655	1
PSA1	-0.522	-1.944	-5.086	-4.098	-2.597	-1.359	1
PSE1	-1.741	-3.066	-3.973	-3.751	-2.151	-1.196	1
PST2	-0.905	-1.894	-2.445	-2.253	-2.076	-2.531	1
PUF4	-1.377	-2.358	-3.053	-2.864	-1.882	-0.302	1
RFS1	-0.706	-1.679	-2.268	-2.038	-2.093	-2.312	1
RNA1	-1.368	-2.109	-3.048	-1.79	-2.742	-2.403	1
RVS161	-2.045	-2.596	-3.924	-1.999	-1.037	-0.733	1
RVS167	-0.834	-3.266	-2.559	-4.058	-1.236	-1.265	1
SAR1	-1.927	-1.724	-2.509	-1.857	-1.643	-1.426	1
SDS24	-1.665	-2.656	-1.823	-3.086	-2.188	-2.852	1
SEC16	-0.629	-1.953	-2.655	-2.442	-1.599	-1.508	1
SHM2	-1.075	-2.625	-3.051	-2.823	-2.69	-1.995	1
SUB2	-1.056	-2.37	-3.313	-3.099	-2.271	-2.075	1
SWI3	-2.125	-3.106	-2.752	-3.541	-2.081	-2.381	1
TRP5	-1.649	-2.611	-3.774	-4.5	-1.637	-1.57	1
VMA13	-1.807	-2.168	-1.988	-3.316	-2.089	-1.873	1
VMA5	-2.041	-3.022	-3.573	-3.382	-1.93	-1.337	1
VMA8	-1.775	-1.632	-2.561	-4.285	-1.102	-0.705	1
VPS1	-2.433	-3.501	-3.418	-3.2	-1.782	-1.271	1
YHB1	-1.446	-2.51	-3.287	-3.082	-3.157	-2.211	1
YKT6	-0.429	-3.154	-2.37	-2.738	-0.921	-1.084	1
YSC84	-1.353	-2.349	-2.92	-2.704	-1.968	-2.367	1
APA1	0.161	-1.492	-2.31	-2.104	-2.164	-1.293	2
ARC1	-0.898	-1.638	-2.528	-2.286	-1.85	0.676	2
ATP3	-0.348	-0.609	-3.607	-3.403	-0.91	-1.082	2
BRO1	-0.498	-1.466	-2.11	-1.914	-1.232	-1.45	2
CCT7	-0.25	-0.347	-2.342	-2.103	-1.964	-1.191	2
CDC24	-0.479	-1.442	-2.053	-1.881	-1.24	-0.994	2
CDC9	-0.966	-1.93	-2.502	-2.305	-0.803	-0.23	2
CHD1	-0.179	-1.695	-2.628	-2.429	-0.151	0.02	2
DHH1	-1.263	-1.968	-1.417	-2.658	-0.828	-0.545	2
ETT1	0.434	-0.087	-2.618	-2.42	-1.372	-1.847	2
FUN30	-0.808	-1.804	-2.387	-2.171	-0.398	0.02	2
GAL11	-0.292	-1.239	-2.022	-1.84	-1.414	-1.898	2
GLT1	1.166	-1.352	-2.658	-2.431	-2.046	-1.348	2
HEK2	-0.667	-1.643	-2.337	-2.129	-1.312	-1.821	2
HSP42	0.145	-0.579	-2.451	-2.225	-1.91	-2.4	2
IDH2	-0.391	-0.42	-2.118	-2.518	-1.592	-0.439	2
ILV1	1.012	-1.224	-3.684	-3.499	-0.205	-0.144	2
MAM33	-0.88	-0.412	-2.636	-2.422	-1.753	-1.056	2
MDJ1	-0.972	-0.614	-2.534	-2.311	0.202	0.305	2
MDN1	1.225	-1.031	-2.761	-2.545	-1.373	-0.441	2
MLC1	-1.704	-0.521	-3.289	-2.149	-1.557	-0.548	2
MNP1	-1.187	0.118	-2.725	-2.496	-2.145	-0.211	2
NRP1	0.121	-0.815	-2.112	-1.877	-0.957	-0.276	2
PET9	-0.45	-1.433	-2.07	-1.864	-1.226	-1.345	2
PFK2	1.009	0.24	-1.77	-3.857	0.145	-1.491	2
PPH22	0.183	-0.757	-2.009	-1.799	-1.162	-0.918	2
PSP2	-1.101	-2.076	-2.627	-2.399	-1.462	-0.647	2
RHR2	-0.964	0.017	-1.611	-2.491	-1.475	-1.503	2
RPL30	-1.054	-2.077	-2.685	-1.507	0.287	-0.018	2
RRP3	-0.318	-1.285	-2.522	-3.388	-0.251	0.92	2
RSC58	0.754	-1.336	-2.251	-2.031	-1.363	-1.098	2
RSC6	0.531	-0.962	-2.1	-1.896	-0.688	-0.916	2
SEC3	0.048	-1.507	-2.067	-1.865	-1.457	-1.881	2
SES1	-0.347	-1.038	-2.024	-1.798	-1.452	-1.469	2
SNF12	-0.721	-1.698	-2.279	-2.075	-2.072	-1.063	2
SPT6	-0.804	-1.765	-2.437	-2.236	-1.286	0.058	2
SRO9	-0.656	-1.82	-2.001	-0.455	-0.711	-0.028	2
SRP54	-0.164	-1.238	-2.106	-1.86	-0.539	-1.107	2
SSC1	0.81	-0.225	-3.475	-1.297	-0.836	-1.591	2
SSZ1	0.073	-1.79	-1.073	-2.649	-1.45	-1.871	2
SUA7	-0.076	-1.359	-2.183	-2.008	-0.284	-0.404	2
SYP1	-1.102	-2.089	-2.708	-2.504	-1.485	-0.358	2
TEF1	-0.845	-1.007	-1.522	-2.943	-0.658	-0.286	2
TRP3	-0.925	-0.818	-2.56	-2.386	-2.057	-1.348	2
TRX1	-0.613	-1.58	-2.244	-2.009	-1.543	-2.124	2
TUB1	0.296	-0.795	-2.186	-4.339	-0.838	-0.692	2
TUB2	-0.225	-1.335	-2.026	-2.389	-0.894	-0.99	2
TUB3	0.207	-1.052	-3.954	-3.738	-1.112	-0.521	2
URA7	-0.119	-1.206	-1.862	-4.06	-1.217	-0.634	2
VID27	0.425	-1.106	-2.057	-1.843	-1.768	-1.547	2
VMA1	0.444	-0.95	-3.462	-2.179	-1.436	-1.753	2
VPS13	0.408	-1.825	-2.915	-0.926	-1.798	-1.419	2
WHI3	0.137	-1.634	-2.162	-1.958	-1.141	-0.998	2
YPK1	-1.504	-1.802	-2.227	-3.583	-0.778	-0.677	2
ARB1	1.187	-0.905	-1.941	-2.637	0.554	0.658	3
ARP2	1.679	0.268	-3.01	-2.787	-0.56	0.105	3
CBF5	1.732	-0.033	-2.162	-1.92	-0.564	0.419	3
CCT3	1.673	0.95	-2.412	-0.427	-0.526	0.561	3
CCT5	0.923	0.372	-0.937	-2.208	-0.949	-0.597	3
FAA4	1.392	-0.188	-2.395	-2.172	0.021	0.533	3
GUS1	0.772	-0.21	-2.292	-0.573	-0.336	1.055	3
NOP1	0.072	-0.124	-2.463	-1.16	-0.606	1.116	3
NPL6	1.796	-0.398	-2.002	-1.819	-1.347	-0.254	3
NUG1	1.96	0.542	-3.089	-1.95	0.979	1.42	3
RFA3	1.2	0.017	-2.085	-1.889	0.013	0.088	3
RFC1	1.874	-0.35	-2.538	-2.307	1.202	1.248	3
RFC4	0.954	0.273	-2.288	-2.084	0.592	1.619	3
RPL15A	0.221	0.601	-1.001	-2.314	1.129	1.198	3
RPT2	2.17	0.42	-2.366	-2.171	-0.875	0.548	3
RPT6	1.133	-0.377	-1.459	-2.256	-0.242	0.262	3
RRP12	-0.477	-1.38	-2.369	-2.176	0.624	1.123	3
SAM1	2.302	0.374	-0.337	-2.834	0.228	1.018	3
SPT5	2.475	0.314	-2.142	-0.534	1.76	1.557	3
TAF6	1.355	-0.914	-2.186	0.106	-1.478	-0.202	3
TCP1	0.035	-1.048	-0.557	-2.871	-0.029	0.558	3
TEF4	0.469	-1.012	-2.031	-0.88	-0.144	0.012	3
ARP5	-6.114	-7.441	0.262	0.425	0.465	0.409	4
IES6	-4.446	-5.418	0.364	-1.511	0.033	0.012	4
IES1	0.69	0.166	-7.892	-7.672	0.368	0.186	5
IES3	-0.982	-0.587	-7.555	-7.365	-0.252	-0.256	5
IES5	0.699	0.511	-6.905	-6.679	0.614	0.422	5
NHP10	0.039	0.086	-7.778	-7.56	0.297	0.253	5
ADH1	-1.232	-2.151	-0.791	-0.271	-1.881	-2.16	6
ASC1	0.004	-0.917	-0.879	-0.672	-2.946	-1.386	6
ENO2	-3.464	-2.818	-0.316	-0.94	-3.087	-2.655	6
FBA1	-1.881	-2.416	-0.772	-0.14	-1.421	-1.565	6
HSP82	-1.608	-1.075	-3.161	-0.139	-3.011	-1.265	6
PGK1	-2.537	-2.606	-0.734	-0.423	-2.621	-3.044	6
SSE1	-1.164	-1.894	-1.8	-1.616	-1.769	-2.158	6
TMA19	-0.8	-1.787	-2.394	0.213	-1.732	-1.793	6
HHT2	-0.805	0.212	2.161	-2.112	-1.126	-0.173	7
IES2	-5.794	0.228	0.245	0.863	0.65	0.404	7
INO80	0.602	0.015	0.312	0.53	0.274	0.065	7
PMA1	-0.9	-2.214	0.276	-0.841	-0.735	-0.066	7
RPL8B	-1.264	-0.304	0.208	-3.428	0.496	0.842	7
RVB1	-0.469	0.152	0.336	0.417	0.073	-0.096	7
RVB2	-0.483	-0.206	0.318	0.221	-0.097	-0.153	7
TAF14	-0.342	-0.068	0.339	0.196	-0.631	-0.432	7
ACT1	-0.308	0.101	0.218	0.386	-2.062	-3.041	8
ARP4	0.378	0.023	0.392	0.683	-1.587	-2.623	8
ARP8	0.325	-0.374	0.389	0.384	-1.705	-8.836	8
IES4	1.87	0.671	0.461	0.632	-5.092	-2.59	8
