# Supplementary material for: Identification of Topological Network Modules in Perturbed Protein Interaction Networks
Source: Sci Rep. 2017 Mar 8;7:43845. doi: 10.1038/srep43845 (PMC5341041; doi:10.1038/srep43845)
Supplement: Supplementary Dataset 5 [file srep43845-s6.xls]

## Sheet: Subset_for_TDA
Supplemental Table 5. Proteins with a significant QSPEC Z-score in at least one sample used as input for Topological Data Analysis
QSPEC was used to calculate fold-changes, z-statistics and fdr p-values for the difference in abundance (estimated based on distributed spectral counts, dS) of the proteins affinity purified from non-treated (NT) and SAHA-treated HEK293 cells.
Members of the SIN3 complex are highlighted in yellow.
Protein	Gene	Length	BRMS1_293_DMSO_Ti_1_dS	BRMS1_293_DMSO_Ti_2_dS	BRMS1_293_Ti_1_dS	BRMS1_NT_Average	BRMS1_293_SAHA_Ti_1_dS	BRMS1_293_SAHA_Ti_3_dS	BRMS1_SAHA_293_Ti_2_dS	BRMS1_SAHA_Average	diff_BRMS1	LogFoldChange_BRMS1	Zstatistic_BRMS1	fdr	FDRup	FDRdown	Z-score >=2 AND FDRup <=0.05	Z-score <=-2 AND FDRdown <=0.05	Significant change	Protein	Gene	Length	BRMS1L-FLAG_293_Ti_1_dS	BRMS1L-FLAG_293_Ti_2_dS	BRMS1L_293_DMSO_Ti_1_dS	BRMS1L_DMSO_293_Ti_2_dS	BRMS1L_NT_Average	BRMS1L_293_SAHA_Ti_1_dS	BRMS1L_SAHA_293_Ti_2_dS	BRMS1L_SAHA_Average	diff_BRMS1L	LogFoldChange_BRMS1L	Zstatistic_BRMS1L	fdr	FDRup	FDRdown	Z-score >=2 AND FDRup <=0.05	Z-score <=-2 AND FDRdown <=0.05	Significant change	Protein	Gene	Length	ING2_293_DMSO_Ti_1_dS	ING2_293_DMSO_Ti_2_dS	ING2_293_DMSO_Ti_3_dS	ING2_NT_Average	ING2_293_SAHA_Ti_2_dS	ING2_293_SAHA_Ti_3_dS	ING2_SAHA_Average
gi|4504695|ref|NP_001555.1|	ING2	280	71	9	29	36.3333	9	0	1	3.33333	33	2.693	8.4274	0	0	0.946162	2	0	1	gi|4504695|ref|NP_001555.1|	ING2	280	1	32	95	87	53.75	20	35	27.5	26.25	1.077	6.8534	0	0	0.960198	2	0	1	gi|4504695|ref|NP_001555.1|	ING2	280	413	327	227	322.333	388	58	223
gi|311078508|ref|NP_001185648.1|	RBBP7.1	469	0	144	0	48	14	94	0	36	12	0.618	4.8596	0.000195	1.8e-05	0.95727	2	0	1	gi|311078508|ref|NP_001185648.1|	RBBP7.1	469	85	60	134	0	69.75	0	0	0	69.75	4.323	7.3654	0	0	0.958954	2	0	1	gi|311078508|ref|NP_001185648.1|	RBBP7.1	469	0	0	0	0	0	4	2
gi|4506439|ref|NP_002884.1|	RBBP7.2	425	259	144	206	203	170	94	118	127.333	75.6667	0.808	11.5252	0	0	0.944315	2	0	1	gi|4506439|ref|NP_002884.1|	RBBP7.2	425	85	60	134	131	102.5	270	73	171.5	-69	-0.113	-1.504	0.14273	0.990157	0.011252	0	1	0	gi|4506439|ref|NP_002884.1|	RBBP7.2	425	54	60	32	48.6667	104	4	54
gi|332164768|ref|NP_001193723.1|	ARID4B.1	1312	216	40	175	143.667	211	111	538	286.667	-143	-0.355	-5.8416	0	0.952648	0	0	2	1	gi|332164768|ref|NP_001193723.1|	ARID4B.1	1312	4	108	380	405	224.25	244	357	300.5	-76.25	0.106	1.7724	1	0.306443	1	0	0	0	gi|332164768|ref|NP_001193723.1|	ARID4B.1	1312	137	0	28	55	0	7	3.5
gi|19923597|ref|NP_078821.2|	SAP130b	1048	0	17	26	14.3333	29	5	17	17	-2.66667	0.201	0.9618	1	0.933246	0.947545	0	0	0	gi|19923597|ref|NP_078821.2|	SAP130	1048	16	12	61	23	28	19	29	24	4	0.581	3.5228	0.00032	2.3e-05	0.974886	2	0	1	gi|19923597|ref|NP_078821.2|	SAP130	1048	50	104	0	51.3333	0	6	3
gi|54607053|ref|NP_006827.1|	GCN1L1	2671	63	3	81	49	18	24	44	28.6667	20.3333	0.865	6.2556	0	0	0.950758	2	0	1	gi|54607053|ref|NP_006827.1|	GCN1L1	2671	0	12	0	0	3	0	0	0	3	1.794	2.3787	0.219772	0.031925	0.991942	2	0	1	gi|54607053|ref|NP_006827.1|	GCN1L1	2671	0	0	0	0	0	0	0
gi|38201667|ref|NP_937862.1|	ING1	279	79	15	53	49	50	6	68	41.3333	7.66667	0.51	4.5246	0.001179	9.8e-05	0.959689	2	0	1	gi|38201667|ref|NP_937862.1|	ING1	279	8	52	171	156	96.75	66	126	96	0.75	0.417	5.1238	0	0	0.962889	2	0	1	gi|38201667|ref|NP_937862.1|	ING1	279	0	0	0	0	0	0	0
gi|75677351|ref|NP_071936.2|	SUDS3	328	341	117	223	227	312	197	517	342	-115	-0.068	-1.3536	0.991361	0.98514	0.426255	0	0	0	gi|75677351|ref|NP_071936.2|	SUDS3	328	54	173	518	417	290.5	437	606	521.5	-231	-0.178	-4.5228	0	0.96438	0	0	2	1	gi|75677351|ref|NP_071936.2|	SUDS3	328	270	287	223	260	78	12	45
gi|223941785|ref|NP_001138830.1|	SIN3A	1273	807	274	793	624.667	641	308	1424	791	-166.333	0.103	3.3419	0.07353	0.01324	0.972587	2	0	1	gi|223941785|ref|NP_001138830.1|	SIN3A	1273	144	481	1332	1565	880.5	991	1595	1293	-412.5	0.022	0.8409	0.976717	0.943275	0.963012	0	0	0	gi|223941785|ref|NP_001138830.1|	SIN3A	1273	610	683	373	555.333	549	52	300.5
gi|34147416|ref|NP_115728.2|	BRMS1L	323	0	0	0	0	0	0	0	0	0	0.253	0.2816	0.835663	0.898246	0.998207	0	0	0	gi|34147416|ref|NP_115728.2|	BRMS1L	323	58	215	447	634	338.5	306	631	468.5	-130	0.086	1.9851	0.700865	0.156834	1	0	0	0	gi|34147416|ref|NP_115728.2|	BRMS1L	323	223	42	66	110.333	96	63	79.5
gi|13128860|ref|NP_004955.2|	HDAC1	482	224	67	227	172.667	158	71	271	166.667	6	0.371	6.0555	0	0	0.951604	2	0	1	gi|13128860|ref|NP_004955.2|	HDAC1	482	36	86	376	222	180	149	332	240.5	-60.5	0.112	1.9273	0.794215	0.190325	1	0	0	0	gi|13128860|ref|NP_004955.2|	HDAC1	482	192	132	37	120.333	91	3	47
gi|293336691|ref|NP_001518.3|	HDAC2	488	187	119	206	170.667	123	96	314	177.667	-7	0.297	4.878	0.000177	1.7e-05	0.957135	2	0	1	gi|293336691|ref|NP_001518.3|	HDAC2	488	21	135	379	228	190.75	176	352	264	-73.25	0.085	1.4612	1	0.611935	0.994915	0	0	0	gi|293336691|ref|NP_001518.3|	HDAC2	488	186	9	6	67	109	0	54.5
gi|13375862|ref|NP_078908.1|	SAP30L	183	41	4	38	27.6667	38	28	50	38.6667	-11	0.019	0.1333	0.880292	0.893122	1	0	0	0	gi|13375862|ref|NP_078908.1|	SAP30L	183	9	40	154	70	68.25	52	90	71	-2.75	0.368	3.6035	0.000167	1.2e-05	0.974006	2	0	1	gi|13375862|ref|NP_078908.1|	SAP30L	183	58	111	47	72	32	1	16.5
gi|4506783|ref|NP_003855.1|	SAP30	220	56	24	53	44.3333	58	40	54	50.6667	-6.33333	0.206	1.709	1	0.551376	0.990368	0	0	0	gi|4506783|ref|NP_003855.1|	SAP30	220	8	49	122	93	68	78	141	109.5	-41.5	-0.069	-0.7584	1	0.99616	0.287163	0	0	0	gi|4506783|ref|NP_003855.1|	SAP30	220	65	162	79	102	59	1	30
gi|209447090|ref|NP_001129284.1|	FAM60A	221	68	2	66	45.3333	49	31	111	63.6667	-18.3333	-0.007	-0.0647	0.991096	0.897473	1	0	0	0	gi|209447090|ref|NP_001129284.1|	FAM60A	221	5	36	157	93	72.75	72	184	128	-55.25	-0.164	-1.9476	0.012201	0.984185	0.00077	0	1	0	gi|209447090|ref|NP_001129284.1|	FAM60A	221	167	33	25	75	10	0	5
gi|82546824|ref|NP_001032242.1|	FOXK1	733	37	12	43	30.6667	33	31	96	53.3333	-22.6667	-0.221	-1.6564	0.68385	0.982016	0.266996	0	0	0	gi|82546824|ref|NP_001032242.1|	FOXK1	733	10	34	46	90	45	33	140	86.5	-41.5	-0.251	-2.342	0.000924	0.979799	4.7e-05	0	2	1	gi|82546824|ref|NP_001032242.1|	FOXK1	733	17	52	33	34	11	0	5.5
gi|5032027|ref|NP_005601.1|	RBBP4	425	93	43	85	73.6667	55	44	67	55.3333	18.3333	0.629	6.3097	0	0	0.950531	2	0	1	gi|5032027|ref|NP_005601.1|	RBBP4	425	34	62	97	100	73.25	78	137	107.5	-34.25	0.013	0.1539	1	0.943272	0.996368	0	0	0	gi|5032027|ref|NP_005601.1|	RBBP4	425	33	6	3	14	17	0	8.5
gi|225579127|ref|NP_001139400.1|	SAP130a	1083	73	17	26	38.6667	0	5	0	1.66667	37	3.143	7.8748	0	0	0.947419	2	0	1	gi|225579127|ref|NP_001139400.1|	SAP130	1083	16	12	0	23	12.75	38	29	33.5	-20.75	-0.527	-2.8051	2.8e-05	0.976187	1e-06	0	2	1	gi|225579127|ref|NP_001139400.1|	SAP130	1083	30	183	230	147.667	68	6	37
gi|115334677|ref|NP_002883.3|	ARID4A	1257	185	24	184	131	201	163	497	287	-156	-0.447	-6.998	0	0.949357	0	0	2	1	gi|115334677|ref|NP_002883.3|	ARID4A	1257	3	81	297	315	174	179	463	321	-147	-0.212	-3.7507	0	0.969522	0	0	2	1	gi|115334677|ref|NP_002883.3|	ARID4A	1257	100	106	21	75.6667	91	0	45.5
gi|52138513|ref|NP_056075.1|	SIN3B	1162	50	11	45	35.3333	18	36	34	29.3333	6	0.524	3.7931	0.022022	0.002622	0.965583	2	0	1	gi|52138513|ref|NP_056075.1|	SIN3B	1162	2	55	100	122	69.75	83	190	136.5	-66.75	-0.267	-3.3033	0	0.973044	0	0	2	1	gi|52138513|ref|NP_056075.1|	SIN3B	1162	157	52	19	76	57	2	29.5
gi|17921989|ref|NP_005991.1|	TUBA4A	448	14	16	26	18.6667	72	11	183	88.6667	-70	-1.2	-7.8126	0	0.946649	0	0	2	1	gi|17921989|ref|NP_005991.1|	TUBA4A	448	8	6	3	4	5.25	0	5	2.5	2.75	1.02	2.274	0.31291	0.050623	0.994367	1	0	0	gi|17921989|ref|NP_005991.1|	TUBA4A	448	24	1	0	8.33333	4	0	2
gi|22035679|ref|NP_112739.2|	ARID4B.2	1226	0	40	0	13.3333	0	0	0	0	13.3333	3.105	4.9179	0.000144	1.3e-05	0.956854	2	0	1	gi|22035679|ref|NP_112739.2|	ARID4B.2	1226	4	0	0	57	15.25	0	267	133.5	-118.25	-1.735	-13.0241	0	0.958736	0	0	2	1	gi|22035679|ref|NP_112739.2|	ARID4B.2	1226	0	231	28	86.3333	112	7	59.5
gi|169658378|ref|NP_001073964.2|	TNRC18	2968	67	19	65	50.3333	58	38	50	48.6667	1.66667	0.386	3.2781	0.086696	0.016217	0.973867	2	0	1	gi|169658378|ref|NP_001073964.2|	TNRC18	2968	3	52	129	120	76	49	98	73.5	2.5	0.445	4.2751	1e-06	0	0.967675	2	0	1	gi|169658378|ref|NP_001073964.2|	TNRC18	2968	53	93	27	57.6667	67	1	34
gi|14210536|ref|NP_115914.1|	TUBB6	446	38	16	48	34	24	46	13	27.6667	6.33333	0.544	3.6091	0.036272	0.005262	0.96798	2	0	1	gi|14210536|ref|NP_115914.1|	TUBB6	446	0	0	1	3	1	0	4	2	-1	-0.133	-0.2198	1	0.970487	0.855545	0	0	0	gi|14210536|ref|NP_115914.1|	TUBB6	446	0	0	0	0	5	0	2.5
gi|13654237|ref|NP_008835.5|	PRKDC	4128	398	15	310	241	317	252	461	343.333	-102.333	-0.017	-0.351	1	0.920958	1	0	0	0	gi|13654237|ref|NP_008835.5|	PRKDC	4128	0	60	18	69	36.75	10	42	26	10.75	0.746	4.8805	0	0	0.963979	2	0	1	gi|13654237|ref|NP_008835.5|	PRKDC	4128	23	0	0	7.66667	13	0	6.5
gi|48762920|ref|NP_002617.3|	PFKL	780	52	2	68	40.6667	29	19	35	27.6667	13	0.724	4.7984	0.000269	2.5e-05	0.95771	2	0	1	gi|48762920|ref|NP_002617.3|	PFKL	780	0	5	1	0	1.5	2	0	1	0.5	0.847	1.3072	1	0.75549	0.986513	0	0	0	gi|48762920|ref|NP_002617.3|	PFKL	780	2	2	0	1.33333	5	0	2.5
gi|4504191|ref|NP_000170.1|	MSH6	1360	77	5	79	53.6667	41	36	81	52.6667	1	0.368	3.407	0.062022	0.010674	0.97134	2	0	1	gi|4504191|ref|NP_000170.1|	MSH6	1360	0	1	4	6	2.75	4	2	3	-0.25	0.433	0.8637	0.985634	0.941751	0.963311	0	0	0	gi|4504191|ref|NP_000170.1|	MSH6	1360	3	2	0	1.66667	1	0	0.5
gi|17530785|ref|NP_056214.1|	BRMS1	246	381	133	220	244.667	466	300	840	535.333	-290.667	-0.446	-9.322	0	0.944316	0	0	2	1	gi|17530785|ref|NP_056214.1|	BRMS1	246	0	0	0	0	0	0	0	0	0	0.505	0.5699	0.918999	0.94205	0.970996	0	0	0	gi|17530785|ref|NP_056214.1|	BRMS1	246	24	2	5	10.3333	8	0	4
gi|4503301|ref|NP_001350.1|	DECR1	335	0	0	0	0	0	0	0	0	0	0.375	0.4253	0.822888	0.909234	0.975101	0	0	0	gi|4503301|ref|NP_001350.1|	DECR1	335	114	94	239	60	126.75	721	284	502.5	-375.75	-0.973	-18.144	0	0.957066	0	0	2	1	gi|4503301|ref|NP_001350.1|	DECR1	335	0	0	0	0	0	0	0
gi|31563338|ref|NP_004505.2|	FOXK2	660	7	0	28	11.6667	7	6	11	8	3.66667	0.762	2.808	0.264294	0.062508	0.985349	1	0	0	gi|31563338|ref|NP_004505.2|	FOXK2	660	11	24	8	15	14.5	7	17	12	2.5	0.596	2.3931	0.208888	0.029751	0.991594	2	0	1	gi|31563338|ref|NP_004505.2|	FOXK2	660	0	21	16	12.3333	1	0	0.5
gi|106775678|ref|NP_001035807.1|	HIST2H2AA4	130	6	0	6	4	7	5	10	7.33333	-3.33333	-0.13	-0.3799	1	0.923801	1	0	0	0	gi|106775678|ref|NP_001035807.1|	HIST2H2AA4	130	23	1	36	8	17	5	53	29	-12	-0.091	-0.5253	1	0.989859	0.5355	0	0	0	gi|106775678|ref|NP_001035807.1|	HIST2H2AA4	130	2	0	0	0.666667	0	0	0
gi|14916501|ref|NP_148982.1|	RPS24	130	14	0	14	9.33333	24	11	61	32	-22.6667	-0.874	-4.1229	0.000699	0.95861	3.1e-05	0	2	1	gi|14916501|ref|NP_148982.1|	RPS24	130	0	1	4	2	1.75	6	24	15	-13.25	-1.677	-4.0347	0	0.96719	0	0	2	1	gi|14916501|ref|NP_148982.1|	RPS24	130	3	0	0	1	0	0	0
gi|169658367|ref|NP_001073988.2|	BAHCC1	2608	41	10	11	20.6667	34	15	41	30	-9.33333	-0.038	-0.2385	1	0.909932	1	0	0	0	gi|169658367|ref|NP_001073988.2|	BAHCC1	2608	0	9	22	31	15.5	37	48	42.5	-27	-0.591	-3.5199	0	0.97142	0	0	2	1	gi|169658367|ref|NP_001073988.2|	BAHCC1	2608	14	35	13	20.6667	29	0	14.5
gi|18105007|ref|NP_004332.2|	CAD	2225	89	4	97	63.3333	60	83	111	84.6667	-21.3333	0.051	0.5372	0.833026	0.920283	0.961141	0	0	0	gi|18105007|ref|NP_004332.2|	CAD	2225	0	5	0	9	3.5	0	8	4	-0.5	0.295	0.7269	0.941306	0.945981	0.963655	0	0	0	gi|18105007|ref|NP_004332.2|	CAD	2225	1	1	0	0.666667	9	0	4.5
gi|14141152|ref|NP_005959.2|	HNRNPM	730	27	2	24	17.6667	23	8	124	51.6667	-34	-0.757	-4.7532	1.7e-05	0.956091	1e-06	0	2	1	gi|14141152|ref|NP_005959.2|	HNRNPM	730	13	7	18	0	9.5	1	2	1.5	8	2.327	3.7791	4e-05	3e-06	0.972109	2	0	1	gi|14141152|ref|NP_005959.2|	HNRNPM	730	11	22	14	15.6667	8	0	4
gi|4504733|ref|NP_003595.1|	IRS4	1257	48	3	36	29	60	46	79	61.6667	-32.6667	-0.428	-3.2027	0.05612	0.961468	0.002767	0	2	1	gi|4504733|ref|NP_003595.1|	IRS4	1257	1	1	3	4	2.25	2	1	1.5	0.75	0.853	1.2788	1	0.777303	0.984814	0	0	0	gi|4504733|ref|NP_003595.1|	IRS4	1257	0	4	3	2.33333	10	1	5.5
gi|209969695|ref|NP_001129673.1|	ISOC2	205	1	0	2	1	120	0	0	40	-39	-3.17	-6.5369	0	0.950768	0	0	2	1	gi|209969695|ref|NP_001129673.1|	ISOC2	205	0	2	1	0	0.75	131	0	65.5	-64.75	-3.641	-8.1205	0	0.960413	0	0	2	1	gi|209969695|ref|NP_001129673.1|	ISOC2	205	0	0	0	0	0	0	0
gi|21071021|ref|NP_003521.2|	HIST1H3D	136	3	0	0	1	0	2	0	0.666667	0.333333	0.475	0.6853	0.872867	0.934341	0.949417	0	0	0	gi|21071021|ref|NP_003521.2|	HIST1H3D	136	59	0	2	0	15.25	0	1	0.5	14.75	3.112	4.6199	0	0	0.965419	2	0	1	gi|21071021|ref|NP_003521.2|	HIST1H3D	136	0	0	0	0	0	0	0
gi|183076548|ref|NP_001116847.1|	HIST2H3D	136	4	0	0	1.33333	2	1	0	1	0.333333	0.756	1.1753	1	0.880855	0.958139	0	0	0	gi|183076548|ref|NP_001116847.1|	HIST2H3D	136	53	0	0	0	13.25	0	0	0	13.25	3.307	3.9975	6e-06	0	0.969947	2	0	1	gi|183076548|ref|NP_001116847.1|	HIST2H3D	136	0	0	0	0	0	0	0
gi|18378731|ref|NP_064620.2|	BBX	911	25	0	17	14	13	8	6	9	5	0.798	3.1259	0.126961	0.02597	0.977268	2	0	1	gi|18378731|ref|NP_064620.2|	BBX	911	0	4	10	12	6.5	8	12	10	-3.5	0.003	0.0103	1	0.952314	0.975614	0	0	0	gi|18378731|ref|NP_064620.2|	BBX	911	3	21	5	9.66667	5	0	2.5
gi|7706254|ref|NP_057018.1|	NOP58	529	38	2	55	31.6667	48	22	37	35.6667	-4	0.222	1.4977	1	0.703089	0.979358	0	0	0	gi|7706254|ref|NP_057018.1|	NOP58	529	0	2	3	0	1.25	1	5	3	-1.75	-0.145	-0.257	1	0.973309	0.825159	0	0	0	gi|7706254|ref|NP_057018.1|	NOP58	529	0	0	0	0	0	0	0
gi|5031741|ref|NP_005871.1|	DNAJA2	412	27	2	25	18	19	8	22	16.3333	1.66667	0.432	2.1745	0.908157	0.257307	0.998446	1	0	0	gi|5031741|ref|NP_005871.1|	DNAJA2	412	0	1	4	9	3.5	5	9	7	-3.5	-0.242	-0.6714	1	0.994679	0.371416	0	0	0	gi|5031741|ref|NP_005871.1|	DNAJA2	412	0	0	0	0	0	0	0
gi|4885385|ref|NP_005315.1|	H3F3B	136	1	0	0	0.333333	2	0	0	0.666667	-0.333333	-0.011	-0.0146	0.95759	0.895219	1	0	0	0	gi|4885385|ref|NP_005315.1|	H3F3B	136	30	0	0	0	7.5	0	0	0	7.5	2.751	3.5818	0.000199	1.5e-05	0.974242	2	0	1	gi|4885385|ref|NP_005315.1|	H3F3B	136	0	0	0	0	0	0	0
gi|118498359|ref|NP_056474.2|	RSL1D1	490	2	0	0	0.666667	7	3	4	4.66667	-4	-0.992	-1.633	0.704991	0.982427	0.277608	0	0	0	gi|118498359|ref|NP_056474.2|	RSL1D1	490	15	0	19	0	8.5	1	103	52	-43.5	-1.356	-6.7957	0	0.962088	0	0	2	1	gi|118498359|ref|NP_056474.2|	RSL1D1	490	0	0	0	0	0	0	0
gi|164607124|ref|NP_001106849.1|	FANCI	1328	43	0	11	18	29	1	10	13.3333	4.66667	0.666	3.1739	0.112794	0.022465	0.976154	2	0	1	gi|164607124|ref|NP_001106849.1|	FANCI	1328	0	4	0	0	1	0	0	0	1	0.969	1.1852	1	0.841887	0.978766	0	0	0	gi|164607124|ref|NP_001106849.1|	FANCI	1328	0	0	0	0	0	0	0
gi|45593130|ref|NP_055181.3|	GNL3	549	18	0	2	6.66667	20	8	8	12	-5.33333	-0.185	-0.6503	1	0.952115	0.898545	0	0	0	gi|45593130|ref|NP_055181.3|	GNL3	549	0	0	0	0	0	0	9	4.5	-4.5	-1.259	-2.0943	0.004811	0.982432	0.000287	0	2	1	gi|45593130|ref|NP_055181.3|	GNL3	549	3	0	0	1	0	0	0
gi|33350932|ref|NP_001367.2|	DYNC1H1	4646	110	2	92	68	53	96	147	98.6667	-30.6667	-0.036	-0.399	1	0.925795	1	0	0	0	gi|33350932|ref|NP_001367.2|	DYNC1H1	4646	0	2	0	5	1.75	0	3	1.5	0.25	0.586	0.8705	0.988404	0.94124	0.963419	0	0	0	gi|33350932|ref|NP_001367.2|	DYNC1H1	4646	1	0	0	0.333333	0	0	0
gi|14043022|ref|NP_004981.2|	MARS	900	6	0	19	8.33333	3	12	3	6	2.33333	0.735	2.3177	0.71246	0.19365	0.996938	1	0	0	gi|14043022|ref|NP_004981.2|	MARS	900	0	3	0	2	1.25	0	5	2.5	-1.25	-0.177	-0.3079	1	0.977133	0.777289	0	0	0	gi|14043022|ref|NP_004981.2|	MARS	900	0	0	0	0	0	0	0
gi|57863257|ref|NP_110379.2|	TCP1	556	28	2	16	15.3333	19	14	24	19	-3.66667	0.126	0.6197	0.851543	0.928674	0.953526	0	0	0	gi|57863257|ref|NP_110379.2|	TCP1	556	1	6	6	7	5	3	4	3.5	1.5	0.813	1.7561	1	0.319428	1	0	0	0	gi|57863257|ref|NP_110379.2|	TCP1	556	4	0	0	1.33333	0	0	0
gi|5453607|ref|NP_006420.1|	CCT7	543	8	0	4	4	8	9	2	6.33333	-2.33333	-0.061	-0.1646	1	0.903824	1	0	0	0	gi|5453607|ref|NP_006420.1|	CCT7	543	0	12	4	4	5	1	1	1	4	2.199	2.9729	0.015659	0.001174	0.981354	2	0	1	gi|5453607|ref|NP_006420.1|	CCT7	543	1	0	0	0.333333	0	0	0
gi|24307939|ref|NP_036205.1|	CCT5	541	14	0	9	7.66667	3	14	11	9.33333	-1.66667	0.184	0.6264	0.853455	0.929267	0.95306	0	0	0	gi|24307939|ref|NP_036205.1|	CCT5	541	0	10	1	10	5.25	0	3	1.5	3.75	1.523	2.4001	0.203755	0.028918	0.991455	2	0	1	gi|24307939|ref|NP_036205.1|	CCT5	541	8	0	0	2.66667	0	0	0
gi|19923935|ref|NP_612423.1|	CCDC101	293	0	0	0	0	0	1	0	0.333333	-0.333333	0.306	0.352	0.825731	0.902952	0.986419	0	0	0	gi|19923935|ref|NP_612423.1|	CCDC101	293	0	0	0	0	0	0	0	0	0	0.425	0.4841	0.920248	0.939493	0.977825	0	0	0	gi|19923935|ref|NP_612423.1|	CCDC101	293	0	0	0	0	0	0	0
gi|67944630|ref|NP_001020092.1|	RPL9	192	0	0	0	0	0	0	0	0	0	0.255	0.3058	0.831444	0.899666	0.994185	0	0	0	gi|67944630|ref|NP_001020092.1|	RPL9	192	233	0	1	0	58.5	0	6	3	55.5	3.196	11.8248	0	0	0.957066	2	0	1	gi|67944630|ref|NP_001020092.1|	RPL9	192	0	0	0	0	0	0	0
gi|226528280|ref|NP_001146956.1|	SCOC	159	0	0	0	0	0	0	0	0	0	0.238	0.2747	0.83702	0.897886	0.999316	0	0	0	gi|226528280|ref|NP_001146956.1|	SCOC	159	0	0	0	0	0	0	0	0	0	0.435	0.4735	0.921074	0.93928	0.978605	0	0	0	gi|226528280|ref|NP_001146956.1|	SCOC	159	0	0	0	0	0	0	0
gi|4506605|ref|NP_000969.1|	RPL23	140	10	1	7	6	10	13	9	10.6667	-4.66667	-0.227	-0.7639	1	0.962319	0.826143	0	0	0	gi|4506605|ref|NP_000969.1|	RPL23	140	2	2	1	1	1.5	2	4	3	-1.5	-0.234	-0.3621	1	0.980892	0.721335	0	0	0	gi|4506605|ref|NP_000969.1|	RPL23	140	4	0	0	1.33333	0	0	0
gi|18105048|ref|NP_542160.1|	HIST1H2BK	126	0	0	1	0.333333	1	0	6	2.33333	-2	-0.692	-0.9673	1	0.975896	0.684731	0	0	0	gi|18105048|ref|NP_542160.1|	HIST1H2BK	126	5	0	0	1	1.5	0	9	4.5	-3	-0.448	-0.9278	0.9233	0.996807	0.161339	0	0	0	gi|18105048|ref|NP_542160.1|	HIST1H2BK	126	0	14	5	6.33333	6	0	3
gi|20336754|ref|NP_066402.2|	HIST1H2BJ	126	0	0	1	0.333333	0	0	6	2	-1.66667	-0.686	-0.977	1	0.976428	0.677243	0	0	0	gi|20336754|ref|NP_066402.2|	HIST1H2BJ	126	5	0	0	1	1.5	0	7	3.5	-2	-0.188	-0.3804	1	0.982068	0.701703	0	0	0	gi|20336754|ref|NP_066402.2|	HIST1H2BJ	126	0	14	5	6.33333	6	0	3
gi|20336752|ref|NP_619790.1|	HIST1H2BD	126	0	0	1	0.333333	1	0	6	2.33333	-2	-0.663	-0.9418	1	0.974547	0.702715	0	0	0	gi|20336752|ref|NP_619790.1|	HIST1H2BD	126	5	0	0	1	1.5	0	9	4.5	-3	-0.429	-0.9099	0.954957	0.996849	0.172447	0	0	0	gi|20336752|ref|NP_619790.1|	HIST1H2BD	126	0	14	5	6.33333	6	0	3
gi|10800140|ref|NP_066406.1|	HIST1H2BB	126	0	0	1	0.333333	0	0	6	2	-1.66667	-0.651	-0.8773	1	0.970733	0.74755	0	0	0	gi|10800140|ref|NP_066406.1|	HIST1H2BB	126	5	0	0	1	1.5	0	7	3.5	-2	-0.22	-0.4053	1	0.983752	0.67154	0	0	0	gi|10800140|ref|NP_066406.1|	HIST1H2BB	126	0	14	5	6.33333	6	0	3
gi|300863096|ref|NP_478102.2|	CDKN2A	132	7	0	3	3.33333	19	8	0	9	-5.66667	-0.604	-1.6381	0.70034	0.982354	0.275658	0	0	0	gi|300863096|ref|NP_478102.2|	CDKN2A	132	0	0	0	0	0	0	0	0	0	0.579	0.5824	0.919619	0.942442	0.970183	0	0	0	gi|300863096|ref|NP_478102.2|	CDKN2A	132	0	0	0	0	0	0	0
gi|4506687|ref|NP_001009.1|	RPS15	145	3	0	0	1	2	0	1	1	0	0.522	0.7406	0.895315	0.937992	0.947149	0	0	0	gi|4506687|ref|NP_001009.1|	RPS15	145	26	3	4	4	9.25	4	43	23.5	-14.25	-0.522	-2.3975	0.000629	0.979263	3e-05	0	2	1	gi|4506687|ref|NP_001009.1|	RPS15	145	1	0	0	0.333333	0	0	0
gi|13435356|ref|NP_006109.2|	HAX1	279	16	7	11	11.3333	9	20	15	14.6667	-3.33333	0.095	0.4091	0.822863	0.9077	0.977557	0	0	0	gi|13435356|ref|NP_006109.2|	HAX1	279	0	0	0	2	0.5	0	1	0.5	0	0.717	0.8174	0.968152	0.944555	0.962823	0	0	0	gi|13435356|ref|NP_006109.2|	HAX1	279	0	2	0	0.666667	0	0	0
gi|5803137|ref|NP_006734.1|	RBM3	157	1	0	0	0.333333	0	0	0	0	0.333333	0.274	0.2961	0.833034	0.899132	0.995639	0	0	0	gi|5803137|ref|NP_006734.1|	RBM3	157	33	1	1	0	8.75	2	0	1	7.75	2.309	3.4576	0.000535	3.8e-05	0.975638	2	0	1	gi|5803137|ref|NP_006734.1|	RBM3	157	0	0	0	0	0	0	0
gi|51317376|ref|NP_001003796.1|	NHP2L1	128	7	1	0	2.66667	3	1	0	1.33333	1.33333	0.912	1.5032	1	0.700187	0.979615	0	0	0	gi|51317376|ref|NP_001003796.1|	NHP2L1	128	9	0	9	0	4.5	1	3	2	2.5	1.362	2.3031	0.284458	0.04495	0.993719	2	0	1	gi|51317376|ref|NP_001003796.1|	NHP2L1	128	0	0	0	0	0	0	0
gi|11545835|ref|NP_071400.1|	TSPYL2	693	7	0	0	2.33333	6	3	0	3	-0.666667	0.239	0.5132	0.829392	0.917917	0.963687	0	0	0	gi|11545835|ref|NP_071400.1|	TSPYL2	693	0	0	1	3	1	0	2	1	0	0.482	0.6276	0.923541	0.943883	0.967481	0	0	0	gi|11545835|ref|NP_071400.1|	TSPYL2	693	0	0	0	0	1	0	0.5
gi|338827746|ref|NP_001229783.1|	ARFIP2	374	0	0	0	0	0	0	0	0	0	0.39	0.4418	0.823289	0.910815	0.972731	0	0	0	gi|338827746|ref|NP_001229783.1|	ARFIP2	374	0	0	0	0	0	0	0	0	0	0.585	0.5976	0.920644	0.942932	0.969221	0	0	0	gi|338827746|ref|NP_001229783.1|	ARFIP2	374	0	0	0	0	0	0	0
gi|156564357|ref|NP_000895.2|	NQO2	231	0	0	0	0	0	0	0	0	0	0.209	0.246	0.843415	0.896367	1	0	0	0	gi|156564357|ref|NP_000895.2|	NQO2	231	10	9	13	0	8	2	0	1	7	2.219	3.2103	0.003415	0.000235	0.978468	2	0	1	gi|156564357|ref|NP_000895.2|	NQO2	231	0	0	0	0	0	0	0
gi|17388799|ref|NP_490647.1|	DNAJB6	326	17	0	7	8	11	8	5	8	0	0.388	1.3494	1	0.798218	0.969621	0	0	0	gi|17388799|ref|NP_490647.1|	DNAJB6	326	2	0	0	0	0.5	0	0	0	0.5	0.801	0.8879	0.995727	0.939495	0.963798	0	0	0	gi|17388799|ref|NP_490647.1|	DNAJB6	326	0	0	0	0	0	0	0
gi|11321583|ref|NP_003841.1|	SUCLA2	463	9	0	14	7.66667	4	3	1	2.66667	5	1.429	3.5898	0.038193	0.005638	0.968262	2	0	1	gi|11321583|ref|NP_003841.1|	SUCLA2	463	0	0	0	1	0.25	0	0	0	0.25	0.465	0.529	0.918394	0.940725	0.974108	0	0	0	gi|11321583|ref|NP_003841.1|	SUCLA2	463	0	0	0	0	1	0	0.5
gi|5032179|ref|NP_005753.1|	TRIM28	835	28	0	46	24.6667	23	25	28	25.3333	-0.666667	0.34	2.118	0.988488	0.286372	0.998611	1	0	0	gi|5032179|ref|NP_005753.1|	TRIM28	835	0	0	0	1	0.25	0	0	0	0.25	0.554	0.5899	0.920086	0.942638	0.969791	0	0	0	gi|5032179|ref|NP_005753.1|	TRIM28	835	0	0	0	0	0	0	0
gi|5031981|ref|NP_005796.1|	PSMD14	310	0	0	0	0	1	0	0	0.333333	-0.333333	0.306	0.361	0.824972	0.903776	0.984717	0	0	0	gi|5031981|ref|NP_005796.1|	PSMD14	310	0	1	2	0	0.75	0	1	0.5	0.25	0.737	0.8746	0.9901	0.940697	0.963535	0	0	0	gi|5031981|ref|NP_005796.1|	PSMD14	310	0	0	0	0	0	0	0
gi|205360838|ref|NP_005138.3|	DNAJA3	480	8	0	4	4	14	14	6	11.3333	-7.33333	-0.641	-1.8317	0.54189	0.978495	0.19507	0	0	0	gi|205360838|ref|NP_005138.3|	DNAJA3	480	0	0	0	0	0	0	0	0	0	0.599	0.5577	0.91859	0.941661	0.971844	0	0	0	gi|205360838|ref|NP_005138.3|	DNAJA3	480	0	0	0	0	0	0	0
gi|4506725|ref|NP_000998.1|	RPS4X	263	13	1	10	8	4	9	11	8	0	0.314	1.0665	1	0.91453	0.951887	0	0	0	gi|4506725|ref|NP_000998.1|	RPS4X	263	0	3	4	2	2.25	7	9	8	-5.75	-0.794	-1.9165	0.014783	0.984604	0.000958	0	1	0	gi|4506725|ref|NP_000998.1|	RPS4X	263	0	0	0	0	0	0	0
gi|116089337|ref|NP_006624.2|	IQGAP2	1575	27	4	26	19	20	25	29	24.6667	-5.66667	0.078	0.4753	0.825272	0.914096	0.96826	0	0	0	gi|116089337|ref|NP_006624.2|	IQGAP2	1575	0	0	0	0	0	0	0	0	0	0.487	0.5922	0.920246	0.942736	0.969599	0	0	0	gi|116089337|ref|NP_006624.2|	IQGAP2	1575	0	1	0	0.333333	0	0	0
gi|34419635|ref|NP_002146.2|	HSPA6	643	1	3	2	2	0	1	5	2	0	0.168	0.3346	0.827524	0.901692	0.989194	0	0	0	gi|34419635|ref|NP_002146.2|	HSPA6	643	4	8	0	1	3.25	0	0	0	3.25	1.979	2.5854	0.100728	0.011342	0.987471	2	0	1	gi|34419635|ref|NP_002146.2|	HSPA6	643	0	0	0	0	0	0	0
gi|4502193|ref|NP_001645.1|	ARAF	606	5	1	12	6	3	2	0	1.66667	4.33333	1.484	3.0637	0.147555	0.031044	0.978724	2	0	1	gi|4502193|ref|NP_001645.1|	ARAF	606	0	0	0	0	0	0	0	0	0	0.468	0.4902	0.919841	0.939641	0.977311	0	0	0	gi|4502193|ref|NP_001645.1|	ARAF	606	0	0	0	0	0	0	0
gi|31543831|ref|NP_001061.2|	TUBG1	451	14	0	16	10	10	8	15	11	-1	0.277	1.095	1	0.907512	0.953317	0	0	0	gi|31543831|ref|NP_001061.2|	TUBG1	451	0	1	0	0	0.25	1	0	0.5	-0.25	0.61	0.6383	0.924851	0.944153	0.96701	0	0	0	gi|31543831|ref|NP_001061.2|	TUBG1	451	1	0	0	0.333333	1	0	0.5
gi|40217805|ref|NP_078930.3|	NOL9	702	13	0	3	5.33333	5	9	20	11.3333	-6	-0.392	-1.333	1	0.985106	0.438916	0	0	0	gi|40217805|ref|NP_078930.3|	NOL9	702	0	0	0	0	0	0	0	0	0	0.468	0.5307	0.918375	0.940815	0.973873	0	0	0	gi|40217805|ref|NP_078930.3|	NOL9	702	0	0	0	0	0	0	0
gi|22547114|ref|NP_660298.2|	MRPL10	261	3	0	1	1.33333	0	1	12	4.33333	-3	-0.777	-1.4865	0.84824	0.984484	0.351178	0	0	0	gi|22547114|ref|NP_660298.2|	MRPL10	261	0	0	0	2	0.5	0	0	0	0.5	0.712	0.7966	0.961109	0.945319	0.962796	0	0	0	gi|22547114|ref|NP_660298.2|	MRPL10	261	2	0	0	0.666667	0	0	0
gi|21327708|ref|NP_631946.1|	NAP1L1	391	15	0	9	8	6	10	4	6.66667	1.33333	0.565	1.8666	1	0.439245	0.995664	0	0	0	gi|21327708|ref|NP_631946.1|	NAP1L1	391	6	0	0	4	2.5	0	0	0	2.5	1.694	2.0061	0.667485	0.145666	1	1	0	0	gi|21327708|ref|NP_631946.1|	NAP1L1	391	2	0	0	0.666667	0	0	0
gi|49472841|ref|NP_055186.2|	AKAP8L	646	17	0	19	12	13	15	47	25	-13	-0.37	-1.9459	0.464707	0.976044	0.155736	0	0	0	gi|49472841|ref|NP_055186.2|	AKAP8L	646	0	0	0	1	0.25	0	2	1	-0.75	0.074	0.0967	1	0.946435	0.991962	0	0	0	gi|49472841|ref|NP_055186.2|	AKAP8L	646	0	0	0	0	0	0	0
gi|38016914|ref|NP_056289.2|	SAMHD1	626	7	0	2	3	2	6	4	4	-1	0.157	0.3686	0.824422	0.904283	0.983708	0	0	0	gi|38016914|ref|NP_056289.2|	SAMHD1	626	0	0	0	0	0	0	0	0	0	0.423	0.4827	0.92035	0.939492	0.977825	0	0	0	gi|38016914|ref|NP_056289.2|	SAMHD1	626	0	0	0	0	0	0	0
gi|28872725|ref|NP_002806.2|	PSMD11	422	3	0	0	1	2	1	0	1	0	0.571	0.8396	0.945395	0.940565	0.945586	0	0	0	gi|28872725|ref|NP_002806.2|	PSMD11	422	0	1	0	0	0.25	0	0	0	0.25	0.459	0.4994	0.919318	0.939874	0.97655	0	0	0	gi|28872725|ref|NP_002806.2|	PSMD11	422	0	0	0	0	0	0	0
gi|15147337|ref|NP_056986.2|	UBR5	2799	81	5	45	43.6667	66	122	217	135	-91.3333	-0.791	-7.6581	0	0.947153	0	0	2	1	gi|15147337|ref|NP_056986.2|	UBR5	2799	0	0	0	0	0	0	0	0	0	0.47	0.5144	0.918706	0.940286	0.975309	0	0	0	gi|15147337|ref|NP_056986.2|	UBR5	2799	0	0	0	0	0	0	0
gi|157388965|ref|NP_689483.3|	SLFN11	901	13	0	5	6	1	4	8	4.33333	1.66667	0.713	1.9614	1	0.376998	0.997535	0	0	0	gi|157388965|ref|NP_689483.3|	SLFN11	901	0	1	0	0	0.25	0	0	0	0.25	0.472	0.4983	0.919376	0.939874	0.97655	0	0	0	gi|157388965|ref|NP_689483.3|	SLFN11	901	1	0	0	0.333333	0	0	0
gi|116063536|ref|NP_115690.3|	COQ5	327	2	0	2	1.33333	3	0	0	1	0.333333	0.354	0.5236	0.83087	0.918992	0.962506	0	0	0	gi|116063536|ref|NP_115690.3|	COQ5	327	0	0	0	0	0	0	0	0	0	0.528	0.5332	0.918353	0.940906	0.973639	0	0	0	gi|116063536|ref|NP_115690.3|	COQ5	327	0	0	0	0	0	0	0
gi|14110414|ref|NP_002129.2|	HNRNPD	306	4	2	6	4	3	2	0	1.66667	2.33333	1.121	2.1896	0.886777	0.250127	0.998359	1	0	0	gi|14110414|ref|NP_002129.2|	HNRNPD	306	6	4	6	0	4	0	0	0	4	2.008	2.5183	0.131373	0.016005	0.988809	2	0	1	gi|14110414|ref|NP_002129.2|	HNRNPD	306	0	1	0	0.333333	0	0	0
gi|4506643|ref|NP_000989.1|	RPL37A	92	2	0	2	1.33333	0	1	3	1.33333	0	0.239	0.3722	0.82419	0.904627	0.983041	0	0	0	gi|4506643|ref|NP_000989.1|	RPL37A	92	4	0	0	0	1	0	24	12	-11	-1.642	-3.7923	0	0.969166	0	0	2	1	gi|4506643|ref|NP_000989.1|	RPL37A	92	0	0	0	0	1	0	0.5
gi|25777602|ref|NP_002799.3|	PSMD2	908	19	1	19	13	14	10	15	13	0	0.329	1.3302	1	0.808905	0.968336	0	0	0	gi|25777602|ref|NP_002799.3|	PSMD2	908	0	0	2	1	0.75	2	0	1	-0.25	0.291	0.34	0.944279	0.938015	0.990185	0	0	0	gi|25777602|ref|NP_002799.3|	PSMD2	908	2	0	0	0.666667	0	0	0
gi|21361861|ref|NP_149075.2|	FANCD2	1471	19	0	10	9.66667	3	3	8	4.66667	5	1.11	3.3953	0.063957	0.011134	0.971576	2	0	1	gi|21361861|ref|NP_149075.2|	FANCD2	1471	0	0	0	0	0	0	2	1	-1	0.039	0.045	1	0.94975	0.983987	0	0	0	gi|21361861|ref|NP_149075.2|	FANCD2	1471	0	0	0	0	0	0	0
gi|13654270|ref|NP_112483.1|	LAS1L	734	17	0	9	8.66667	13	7	42	20.6667	-12	-0.487	-2.2083	0.326344	0.970793	0.085609	0	1	0	gi|13654270|ref|NP_112483.1|	LAS1L	734	0	1	0	0	0.25	0	3	1.5	-1.25	-0.302	-0.3878	1	0.98264	0.691741	0	0	0	gi|13654270|ref|NP_112483.1|	LAS1L	734	0	0	0	0	0	0	0
gi|303227926|ref|NP_001181884.1|	MATR3	847	20	3	10	11	17	13	23	17.6667	-6.66667	-0.141	-0.6434	1	0.951504	0.902299	0	0	0	gi|303227926|ref|NP_001181884.1|	MATR3	847	1	0	14	6	5.25	7	5	6	-0.75	0.309	0.8202	0.969138	0.94442	0.962838	0	0	0	gi|303227926|ref|NP_001181884.1|	MATR3	847	12	3	0	5	2	0	1
gi|4758340|ref|NP_004452.1|	FARSA	508	6	0	3	3	7	9	3	6.33333	-3.33333	-0.341	-0.9075	1	0.972591	0.726671	0	0	0	gi|4758340|ref|NP_004452.1|	FARSA	508	0	0	0	0	0	0	0	0	0	0.441	0.5071	0.918968	0.940118	0.975801	0	0	0	gi|4758340|ref|NP_004452.1|	FARSA	508	1	0	0	0.333333	1	0	0.5
gi|5453660|ref|NP_006313.1|	TUBGCP3	907	5	0	3	2.66667	0	0	11	3.66667	-1	-0.019	-0.0424	0.97574	0.89635	1	0	0	0	gi|5453660|ref|NP_006313.1|	TUBGCP3	907	0	1	0	0	0.25	0	0	0	0.25	0.508	0.5596	0.918641	0.941661	0.971844	0	0	0	gi|5453660|ref|NP_006313.1|	TUBGCP3	907	1	0	0	0.333333	0	0	0
gi|194272168|ref|NP_001123551.1|	MOV10	1003	1	1	3	1.66667	0	2	5	2.33333	-0.666667	-0.144	-0.2418	1	0.910311	1	0	0	0	gi|194272168|ref|NP_001123551.1|	MOV10	1003	13	0	2	7	5.5	0	20	10	-4.5	-0.184	-0.5977	1	0.992609	0.452636	0	0	0	gi|194272168|ref|NP_001123551.1|	MOV10	1003	1	2	0	1	3	0	1.5
gi|6912752|ref|NP_036614.1|	ZNF281	895	5	0	1	2	12	3	15	10	-8	-1.165	-2.6713	0.167267	0.964645	0.021806	0	2	1	gi|6912752|ref|NP_036614.1|	ZNF281	895	0	0	0	0	0	0	0	0	0	0.381	0.4253	0.926705	0.93839	0.982876	0	0	0	gi|6912752|ref|NP_036614.1|	ZNF281	895	0	0	0	0	0	0	0
gi|21361499|ref|NP_056485.2|	SENP3	574	8	0	4	4	1	4	14	6.33333	-2.33333	-0.064	-0.1649	1	0.903824	1	0	0	0	gi|21361499|ref|NP_056485.2|	SENP3	574	0	0	0	0	0	0	0	0	0	0.436	0.4264	0.926542	0.93839	0.982876	0	0	0	gi|21361499|ref|NP_056485.2|	SENP3	574	0	0	0	0	0	0	0
gi|71361682|ref|NP_006176.2|	NUMA1	2115	6	4	9	6.33333	1	23	60	28	-21.6667	-1.168	-4.2852	0.000266	0.957983	1.3e-05	0	2	1	gi|71361682|ref|NP_006176.2|	NUMA1	2115	0	1	3	0	1	0	0	0	1	0.967	1.1529	1	0.860648	0.976625	0	0	0	gi|71361682|ref|NP_006176.2|	NUMA1	2115	3	2	0	1.66667	0	0	0
gi|239787838|ref|NP_060216.2|	TEX10	929	8	0	7	5	5	5	16	8.66667	-3.66667	-0.16	-0.4639	1	0.932754	0.993017	0	0	0	gi|239787838|ref|NP_060216.2|	TEX10	929	0	0	0	0	0	0	0	0	0	0.484	0.543	0.918356	0.941185	0.972951	0	0	0	gi|239787838|ref|NP_060216.2|	TEX10	929	0	0	0	0	0	0	0
gi|4505941|ref|NP_000929.1|	POLR2B	1174	16	2	5	7.66667	14	12	6	10.6667	-3	0.001	0.0048	0.945589	0.894566	1	0	0	0	gi|4505941|ref|NP_000929.1|	POLR2B	1174	0	0	0	0	0	0	5	2.5	-2.5	-0.752	-1.0506	0.705566	0.996059	0.100616	0	0	0	gi|4505941|ref|NP_000929.1|	POLR2B	1174	0	0	0	0	0	0	0
gi|124378039|ref|NP_055681.1|	SEC16A	2357	21	2	6	9.66667	13	24	17	18	-8.33333	-0.29	-1.2679	1	0.984714	0.479396	0	0	0	gi|124378039|ref|NP_055681.1|	SEC16A	2357	0	1	2	0	0.75	0	3	1.5	-0.75	-0.019	-0.027	1	0.955025	0.964678	0	0	0	gi|124378039|ref|NP_055681.1|	SEC16A	2357	0	1	0	0.333333	0	0	0
gi|82830432|ref|NP_001032629.1|	SCML1	329	4	0	1	1.66667	0	14	10	8	-6.33333	-1.134	-2.4133	0.246243	0.967541	0.049046	0	2	1	gi|82830432|ref|NP_001032629.1|	SCML1	329	0	0	0	0	0	0	0	0	0	0.504	0.5443	0.918365	0.941185	0.972951	0	0	0	gi|82830432|ref|NP_001032629.1|	SCML1	329	0	0	0	0	0	0	0
gi|33356170|ref|NP_004136.2|	MYO9B	2157	2	0	2	1.33333	2	2	3	2.33333	-1	-0.034	-0.0581	0.986478	0.897047	1	0	0	0	gi|33356170|ref|NP_004136.2|	MYO9B	2157	0	0	0	0	0	0	0	0	0	0.511	0.5828	0.919642	0.942442	0.970184	0	0	0	gi|33356170|ref|NP_004136.2|	MYO9B	2157	0	0	0	0	0	0	0
gi|59891448|ref|NP_689969.2|	RICTOR	1708	7	0	0	2.33333	5	4	16	8.33333	-6	-0.709	-1.7076	0.63938	0.981063	0.24473	0	0	0	gi|59891448|ref|NP_689969.2|	RICTOR	1708	0	0	0	0	0	0	0	0	0	0.415	0.4897	0.919873	0.939641	0.977311	0	0	0	gi|59891448|ref|NP_689969.2|	RICTOR	1708	0	0	0	0	0	0	0
gi|48928046|ref|NP_387448.2|	FBXW11	529	2	0	0	0.666667	3	1	0	1.33333	-0.666667	0.045	0.0632	0.912837	0.893242	1	0	0	0	gi|48928046|ref|NP_387448.2|	FBXW11	529	0	2	1	4	1.75	0	1	0.5	1.25	1.163	1.4152	1	0.656939	0.992712	0	0	0	gi|48928046|ref|NP_387448.2|	FBXW11	529	0	0	0	0	0	0	0
gi|4505939|ref|NP_000928.1|	POLR2A	1970	9	2	8	6.33333	5	11	9	8.33333	-2	0.047	0.1579	0.870627	0.893475	1	0	0	0	gi|4505939|ref|NP_000928.1|	POLR2A	1970	0	0	0	0	0	1	0	0.5	-0.5	0.564	0.6366	0.924635	0.944154	0.96701	0	0	0	gi|4505939|ref|NP_000928.1|	POLR2A	1970	0	0	0	0	0	0	0
gi|101943240|ref|NP_001511.2|	GTF3C1	2109	7	0	17	8	16	39	47	34	-26	-1.105	-5.1986	1e-06	0.954492	0	0	2	1	gi|101943240|ref|NP_001511.2|	GTF3C1	2109	0	0	0	0	0	0	1	0.5	-0.5	0.504	0.5148	0.918692	0.940286	0.975309	0	0	0	gi|101943240|ref|NP_001511.2|	GTF3C1	2109	0	0	0	0	0	0	0
gi|150417986|ref|NP_006411.2|	ARFGEF2	1785	5	0	0	1.66667	1	5	0	2	-0.333333	0.418	0.7654	0.906687	0.93921	0.946449	0	0	0	gi|150417986|ref|NP_006411.2|	ARFGEF2	1785	0	0	0	0	0	0	0	0	0	0.448	0.4996	0.919307	0.939874	0.976549	0	0	0	gi|150417986|ref|NP_006411.2|	ARFGEF2	1785	0	0	0	0	0	0	0
gi|122939157|ref|NP_056536.2|	GEMIN4	1058	2	0	1	1	0	0	0	0	1	0.564	0.729	0.89027	0.937263	0.94758	0	0	0	gi|122939157|ref|NP_056536.2|	GEMIN4	1058	0	0	0	0	0	0	0	0	0	0.382	0.4503	0.9234	0.938781	0.980723	0	0	0	gi|122939157|ref|NP_056536.2|	GEMIN4	1058	0	0	0	0	0	0	0
gi|262359929|ref|NP_056261.4|	AHCTF1	2275	8	0	6	4.66667	1	2	1	1.33333	3.33333	1.738	3.0917	0.13796	0.028675	0.978064	2	0	1	gi|262359929|ref|NP_056261.4|	AHCTF1	2275	0	0	0	0	0	0	0	0	0	0.5	0.5627	0.918734	0.941758	0.971629	0	0	0	gi|262359929|ref|NP_056261.4|	AHCTF1	2275	0	0	0	0	0	0	0
gi|109948283|ref|NP_055693.4|	KIAA0020	648	0	0	0	0	0	0	0	0	0	0.291	0.3458	0.82632	0.902471	0.987452	0	0	0	gi|109948283|ref|NP_055693.4|	KIAA0020	648	5	0	1	0	1.5	0	26	13	-11.5	-1.558	-3.9243	0	0.968066	0	0	2	1	gi|109948283|ref|NP_055693.4|	KIAA0020	648	0	0	0	0	0	0	0
gi|30581135|ref|NP_006297.2|	SMC1A	1233	6	0	3	3	15	7	11	11	-8	-0.895	-2.5386	0.205436	0.965992	0.033682	0	2	1	gi|30581135|ref|NP_006297.2|	SMC1A	1233	0	0	0	0	0	1	0	0.5	-0.5	0.41	0.4748	0.920965	0.93928	0.978604	0	0	0	gi|30581135|ref|NP_006297.2|	SMC1A	1233	0	0	0	0	0	0	0
gi|110349786|ref|NP_055935.4|	ALMS1	4169	19	0	1	6.66667	13	8	19	13.3333	-6.66667	-0.335	-1.2983	1	0.984959	0.459584	0	0	0	gi|110349786|ref|NP_055935.4|	ALMS1	4169	0	0	0	5	1.25	3	10	6.5	-5.25	-0.834	-1.8562	0.021317	0.985381	0.001414	0	1	0	gi|110349786|ref|NP_055935.4|	ALMS1	4169	0	0	0	0	0	0	0
[truncated: 70 more columns]
