# Supplementary material for: Identification of Topological Network Modules in Perturbed Protein Interaction Networks
Source: Sci Rep. 2017 Mar 8;7:43845. doi: 10.1038/srep43845 (PMC5341041; doi:10.1038/srep43845)
Supplement: Supplementary Dataset 6 [file srep43845-s7.xls]

## Sheet: TNM1
Supplemental Table S6. Topological Network Modules defined by Topological Data Analysis of the SAHA-treated SIN3 network
Gene	Zstatistic_BRMS1	Zstatistic_BRMS1L	Zstatistic_ING2	Zstatistic_SAP30	Zstatistic_SAP30L	Zstatistic_ING1
RBBP7.1	4.8596	7.3654	-2.3166	-20.6839	6.6569	-7.946
RBBP7.2	11.5252	-1.504	-6.937	-11.5035	-13.623	20.1043
GCN1L1	6.2556	2.3787	-0.8849	-3.6717	2.6908	6.4758
HDAC2	4.878	1.4612	-5.0577	-6.0291	-1.0506	13.6924
RBBP4	6.3097	0.1539	-1.3202	-8.4405	-7.9313	7.3084
TUBB6	3.6091	-0.2198	-2.8289	-7.0419	-0.6766	7.4781
PFKL	4.7984	1.3072	-2.0996	-3.8423	1.4075	6.4178
NOP58	1.4977	-0.257	-0.7519	-1.8091	3.621	5.5734
DNAJA2	2.1745	-0.6714	-0.7438	-2.3581	-0.5166	2.9422
MARS	2.3177	-0.3079	-0.8056	-1.2789	2.2813	4.8203
NHP2L1	1.5032	2.3031	-0.7706	0.1036	0.3138	0.9569
TSPYL2	0.5132	0.6276	-0.8244	0.4091	3.6823	0.4491
NQO2	0.246	3.2103	-0.6783	0.0233	0.2014	0.0992
DNAJB6	1.3494	0.8879	-0.6868	0.2035	2.8005	2.3907
SUCLA2	3.5898	0.529	-0.6635	0.075	-1.6546	2.1633
TRIM28	2.118	0.5899	-0.7172	0.566	1.7935	4.7736
ARAF	3.0637	0.4902	-0.7833	-0.4895	1.7473	1.6271
TUBG1	1.095	0.6383	-0.5912	-1.552	0.163	5.4163
NAP1L1	1.8666	2.0061	-0.4974	0.1825	0.7354	4.4066
PSMD11	0.8396	0.4994	-0.8269	0.122	0.2924	3.2948
SLFN11	1.9614	0.4983	-0.7037	-1.4666	1.1224	3.0348
COQ5	0.5236	0.5332	-0.6432	0.1239	3.0325	1.426
HNRNPD	2.1896	2.5183	-0.8869	0.1214	0.3233	1.6661
PSMD2	1.3302	0.34	-0.4001	-0.4637	0.2319	3.8855
FANCD2	3.3953	0.045	-0.7526	0.1297	0.3143	1.6507
MOV10	-0.2418	-0.5977	-1.6882	-2.0549	0.3392	0.1894
GEMIN4	0.729	0.4503	-0.8271	0.0376	2.0748	1.9419
AHCTF1	3.0917	0.5627	-0.8644	0.1082	0.7608	1.5852

## Sheet: TNM2
Supplemental Table S6. Topological Network Modules defined by Topological Data Analysis of the SAHA-treated SIN3 network
Gene	Zstatistic_BRMS1	Zstatistic_BRMS1L	Zstatistic_ING2	Zstatistic_SAP30	Zstatistic_SAP30L	Zstatistic_ING1
SAP130	0.9618	3.5228	4.117	5.6661	10.8149	12.0376
SUDS3	-1.3536	-4.5228	8.7041	9.4502	-1.7233	10.1296
SAP30L	0.1333	3.6035	3.2713	0.3644	6.2415	10.6933
SAP30	1.709	-0.7584	2.9459	7.7454	-2.9387	9.8651
FAM60A	-0.0647	-1.9476	6.7365	2.1197	3.5391	4.1516
FOXK1	-1.6564	-2.342	3.4858	1.4405	3.2523	5.8645
ARID4A	-6.998	-3.7507	-2.6903	1.2798	-2.0528	2.1992
DECR1	0.4253	-18.144	-0.7203	-4.9701	-3.0187	0.1965
RPS24	-4.1229	-4.0347	-0.0808	-1.5702	1.3285	4.0461
IRS4	-3.2027	1.2788	-3.1601	-1.2562	0.1898	7.4317
ISOC2	-6.5369	-8.1205	-0.8542	0.685	3.4347	0.0447
RSL1D1	-1.633	-6.7957	-0.7122	2.1065	-0.5116	0.1797
GNL3	-0.6503	-2.0943	-0.0939	0.1158	0.317	3.3142
RPL23	-0.7639	-0.3621	0.0745	-0.0995	-0.0342	4.2482
DNAJA3	-1.8317	0.5577	-0.7322	-0.2959	-0.1822	2.7721
NOL9	-1.333	0.5307	-0.5905	0.1559	1.2262	3.1179
MRPL10	-1.4865	0.7966	-0.3043	0.1793	0.9907	2.6218
AKAP8L	-1.9459	0.0967	-0.6667	0.1892	1.0644	4.271
SAMHD1	0.3686	0.4827	-0.8567	0.0025	0.9577	4.1862
UBR5	-7.6581	0.5144	-0.848	0.0777	0.2687	1.8678
RPL37A	0.3722	-3.7923	-0.7273	-0.0874	0.1061	0.8915
LAS1L	-2.2083	-0.3878	-0.7386	-0.3981	-0.1655	3.0762
MATR3	-0.6434	0.8202	0.6946	-0.8594	0.9591	4.1961
FARSA	-0.9075	0.5071	-0.8055	-0.9227	0.2469	3.1127
SENP3	-0.1649	0.4264	-0.8884	0.0675	0.2504	3.0452
POLR2B	0.0048	-1.0506	-0.5906	0.1121	-0.1503	4.2627
SEC16A	-1.2679	-0.027	-0.694	0.0868	1.6039	3.7272
RICTOR	-1.7076	0.4897	-0.8386	0.0101	0.6696	3.2242
GTF3C1	-5.1986	0.5148	-0.5922	0.116	1.1151	1.1836

## Sheet: TNM3
Supplemental Table S6. Topological Network Modules defined by Topological Data Analysis of the SAHA-treated SIN3 network
Gene	Zstatistic_BRMS1	Zstatistic_BRMS1L	Zstatistic_ING2	Zstatistic_SAP30	Zstatistic_SAP30L	Zstatistic_ING1
SIN3A	3.3419	0.8409	-4.4708	0.2652	8.0849	27.1528
HDAC1	6.0555	1.9273	1.1983	-7.0646	4.5145	13.3207
SAP130	7.8748	-2.8051	4.965	-8.2725	-0.7355	1.9957
SIN3B	3.7931	-3.3033	0.978	-3.6914	1.0771	19.1263
ARID4B.2	4.9179	-13.0241	-4.0632	0.5486	0.245	-4.5134
PRKDC	-0.351	4.8805	-2.0058	-7.8075	0.378	11.7523
MSH6	3.407	0.8637	-0.0868	-2.3013	2.5522	7.0301
BAHCC1	-0.2385	-3.5199	-2.1061	-0.9771	-0.7694	3.2377
CAD	0.5372	0.7269	-3.7232	-3.3268	1.8956	6.1904
BBX	3.1259	0.0103	0.9841	-3.5178	0.0035	1.9537
DYNC1H1	-0.399	0.8705	-0.8267	-2.746	0.4717	5.1869
RPS15	0.7406	-2.3975	-0.6657	0.7147	-1.6764	1.9247
RPS4X	1.0665	-1.9165	-0.6762	-1.5043	0.7543	4.3703
IQGAP2	0.4753	0.5922	-0.5956	-0.4312	1.5823	5.4967

## Sheet: TNM4
Supplemental Table S6. Topological Network Modules defined by Topological Data Analysis of the SAHA-treated SIN3 network
Gene	Zstatistic_BRMS1	Zstatistic_BRMS1L	Zstatistic_ING2	Zstatistic_SAP30	Zstatistic_SAP30L	Zstatistic_ING1
ARID4B.1	-5.8416	1.7724	4.8111	9.7844	-4.3931	2.7934
BRMS1	-9.322	0.5699	0.1458	0.9357	-2.2264	6.3401
HNRNPM	-4.7532	3.7791	1.2516	0.6805	0.5824	5.1043
ZNF281	-2.6713	0.4253	-0.7235	-0.0183	0.2068	2.4631
NUMA1	-4.2852	1.1529	0.0393	0.0966	0.3054	2.3645
TEX10	-0.4639	0.543	-0.7757	0.1193	-0.1675	2.5806
SCML1	-2.4133	0.5443	-0.689	-0.9041	0.2969	0.1876
SMC1A	-2.5386	0.4748	-0.8025	0.0852	-0.2312	0.3799

## Sheet: TNM5
Supplemental Table S6. Topological Network Modules defined by Topological Data Analysis of the SAHA-treated SIN3 network
Gene	Zstatistic_BRMS1	Zstatistic_BRMS1L	Zstatistic_ING2	Zstatistic_SAP30	Zstatistic_SAP30L	Zstatistic_ING1
ING1	4.5246	5.1238	0	10.4618	0.4573	-17.6597
HIST2H2AA4	-0.3799	-0.5253	-0.3792	2.0196	2.2804	-18.2963
HIST1H3D	0.6853	4.6199	-0.6686	-0.0851	-0.3059	-7.1049
HIST2H3D	1.1753	3.9975	-0.8102	1.2142	-0.1117	-9.5465
H3F3B	-0.0146	3.5818	-0.6571	0.1446	1.7608	-6.3957
TCP1	0.6197	1.7561	0.1129	0.1893	0.5561	3.2438
CCT7	-0.1646	2.9729	-0.6651	0.0833	0.2551	0.0954
CCT5	0.6264	2.4001	0.7129	0.1371	-0.208	2.3723
RPL9	0.3058	11.8248	-0.8939	0.074	0.3125	0.3633
SCOC	0.2747	0.4735	-0.667	0.0413	0.2764	3.2867
HIST1H2BK	-0.9673	-0.9278	-0.5018	0.3595	-0.8237	-6.5543
HIST1H2BJ	-0.977	-0.3804	-0.3665	0.3252	-0.475	-6.2502
HIST1H2BD	-0.9418	-0.9099	-0.403	0.4126	-0.8589	-6.3645
HIST1H2BB	-0.8773	-0.4053	-0.5059	0.3785	-0.3957	-5.911
HAX1	0.4091	0.8174	-0.4881	-0.1667	2.3798	1.2841
RBM3	0.2961	3.4576	-0.7663	0.0662	0.2899	0.1204
PSMD14	0.361	0.8746	-0.7687	0.1239	0.3382	3.1808
HSPA6	0.3346	2.5854	-0.8901	-0.0437	0.7342	0.2177
FBXW11	0.0632	1.4152	-0.6235	-2.4315	0.1583	0.086
POLR2A	0.1579	0.6366	-0.6049	-0.4119	-0.1488	2.7719
ARFGEF2	0.7654	0.4996	-1.0086	0.4869	2.0415	0.6448

## Sheet: TNM6
Supplemental Table S6. Topological Network Modules defined by Topological Data Analysis of the SAHA-treated SIN3 network
Gene	Zstatistic_BRMS1	Zstatistic_BRMS1L	Zstatistic_ING2	Zstatistic_SAP30	Zstatistic_SAP30L	Zstatistic_ING1
BRMS1L	0.2816	1.9851	-4.6873	14.6298	-3.5182	11.4505
TUBA4A	-7.8126	2.274	0.7464	-4.7227	-10.0931	15.5973
FOXK2	2.808	2.3931	2.8008	-1.2206	2.6741	2.2959
CDKN2A	-1.6381	0.5824	-0.7327	-0.803	4.3793	0.6397
TUBGCP3	-0.0424	0.5596	-0.749	0.1498	0.3341	3.1745
MYO9B	-0.0581	0.5828	-0.6713	0.0925	1.5059	3.2466

## Sheet: TNMs7_8
Supplemental Table S6. Topological Network Modules defined by Topological Data Analysis of the SAHA-treated SIN3 network
Gene	Zstatistic_BRMS1	Zstatistic_BRMS1L	Zstatistic_ING2	Zstatistic_SAP30	Zstatistic_SAP30L	Zstatistic_ING1
TNRC18	3.2781	4.2751	-1.9897	1.7312	5.0179	7.1187
CCDC101	0.352	0.4841	-0.8505	0.0226	0.2438	5.2749
ARFIP2	0.4418	0.5976	-0.6061	0.2173	0.4498	5.3669
Gene	Zstatistic_BRMS1	Zstatistic_BRMS1L	Zstatistic_ING2	Zstatistic_SAP30	Zstatistic_SAP30L	Zstatistic_ING1
ING2	8.4274	6.8534	-7.0369	7.9815	3.238	3.4521
FANCI	3.1739	1.1852	-0.7397	0.0413	0.3511	3.2469
KIAA0020	0.3458	-3.9243	-0.8132	0.4281	0.2689	0.1025
ALMS1	-1.2983	-1.8562	-0.9986	-2.4318	0.3136	0.1695
